# Supplementary material for: 1-(2,4-Difluoro­phen­yl)thio­urea
Source: Acta Crystallogr Sect E Struct Rep Online. 2012 Jul 18;68(Pt 8):o2460. doi: 10.1107/S1600536812031625 (PMC3414916; doi:10.1107/S1600536812031625)
Supplement: Supplementary file 1 [file e-68-o2460-sup1.cif]

##############################################################################
#                                                                            #
# This CIF contains the data in a paper accepted for publication in          #
# Acta Crystallographica Section E. It conforms to the requirements of       #
# Notes for Authors for Acta Crystallographica Section E, and has been       #
# peer reviewed under the auspices of the IUCr Commission on Journals.       #
#                                                                            #
# Full details of the Crystallographic Information File format               #
# are given in the paper "The Crystallographic Information File (CIF):       #
# a New Standard Archive File for Crystallography" by S. R. Hall, F. H.      #
# Allen and I. D. Brown [Acta Cryst. (1991), A47, 655-685].                  #
#                                                                            #
# The current version of the core CIF dictionary is obtainable from          #
# ftp://ftp.iucr.org/pub/cif_core.dic.                                       #
#                                                                            #
# Software is freely available for graphical display of the structure(s)     #
# in this CIF. For information consult the CIF software page                 #
# http://www.iucr.org/resources/cif/software.                                #
#                                                                            #
# This file may be used for bona fide research purposes within the           #
# scientific community so long as proper attribution is given to the journal # 
# article from which it was obtained.                                        #
#                                                                            #
##############################################################################
data_global
_audit_creation_method     'form.cif (version 2.0)'
_journal_data_validation_number     ?
_journal_date_recd_electronic     2012-07-10
_journal_date_accepted     2012-07-11
_journal_name_full     'Acta Crystallographica, Section E'
_journal_year     2012
_journal_volume     68
_journal_issue      8
_journal_page_first     o2460
_journal_page_last     o2460
_journal_paper_category     QO
_journal_paper_doi     10.1107/S1600536812031625
_journal_coeditor_code     KJ2208
_publ_contact_author_name     'Prof. Fun, Hoong-Kun'
_publ_contact_author_address
;
      X-ray Crystallography Unit
      School of Physics
      Universiti Sains Malaysia
      11800 USM, Penang
      MALAYSIA
;
_publ_contact_author_email     'hkfun@usm.my'
_publ_contact_author_fax     '604 6579150'
_publ_contact_author_phone     '604 6533652'
_publ_section_title
;
1-(2,4-Difluorophenyl)thiourea
;
loop_
    _publ_author_name
    _publ_author_footnote
    _publ_author_address
    'Hoong-Kun Fun'
;
      Thomson Reuters ResearcherID: A-3561-2009.
;
;     X-ray Crystallography Unit
      School of Physics
      Universiti Sains Malaysia
      11800 USM, Penang
      Malaysia
;
    'Ching Kheng Quah'
;
      Thomson Reuters ResearcherID: A-5525-2009
;
;
      X-ray Crystallography Unit
      School of Physics
      Universiti Sains Malaysia
      11800 USM, Penang
      Malaysia
;
    'Prakash S. Nayak' ?
;
      Department of Studies in Chemistry
      Mangalore University
      Mangalagangotri 574 199
      India
;
    'B. Narayana' ?
;
      Department of Studies in Chemistry
      Mangalore University
      Mangalagangotri 574 199
      India
;
    'B. K. Sarojini' ?
;
      Department of Chemistry
      P. A. College of Engineering
      Nadupadavu, Mangalore 574 153
      India
;
data_I
_audit_creation_method     SHELXL-97
_chemical_name_systematic
;
1-(2,4-Difluorophenyl)thiourea
;
_chemical_name_common     ?
_chemical_formula_moiety     'C7 H6 F2 N2 S'
_chemical_formula_sum     'C7 H6 F2 N2 S'
_chemical_formula_iupac     'C7 H6 F2 N2 S'
_chemical_formula_weight     188.20
_chemical_melting_point     ?
_symmetry_cell_setting     monoclinic
_symmetry_space_group_name_H-M     'P 21/c'
_symmetry_space_group_name_Hall     '-P 2ybc'
loop_
    _symmetry_equiv_pos_as_xyz
    'x, y, z'
    '-x, y+1/2, -z+1/2'
    '-x, -y, -z'
    'x, -y-1/2, z-1/2'
_cell_length_a     6.4260(7)
_cell_length_b     36.908(4)
_cell_length_c     6.6821(7)
_cell_angle_alpha     90.00
_cell_angle_beta     100.464(2)
_cell_angle_gamma     90.00
_cell_volume     1558.4(3)
_cell_formula_units_Z     8
_cell_measurement_reflns_used     5197
_cell_measurement_theta_min     3.15
_cell_measurement_theta_max     31.97
_cell_measurement_temperature     100
_exptl_crystal_description     'plate'
_exptl_crystal_colour     'colourless'
_exptl_crystal_size_max     0.357
_exptl_crystal_size_mid     0.136
_exptl_crystal_size_min     0.086
_exptl_crystal_density_diffrn     1.604
_exptl_crystal_density_meas     ?
_exptl_crystal_density_method     'not measured'
_exptl_crystal_F_000     768
_exptl_absorpt_coefficient_mu     0.389
_exptl_absorpt_correction_type     multi-scan
_exptl_absorpt_process_details     '(<i>SADABS</i>; Bruker, 2009)'
_exptl_absorpt_correction_T_min     0.8735
_exptl_absorpt_correction_T_max     0.9673
_exptl_special_details
;
The crystal was placed in the cold stream of an Oxford Cryosystems
Cobra open-flow nitrogen cryostat (Cosier & Glazer, 1986) operating
at 100.0 (1) K.
;
_diffrn_ambient_temperature     100
_diffrn_radiation_type     MoK\a
_diffrn_radiation_wavelength     0.71073
_diffrn_radiation_source     'fine-focus sealed tube'
_diffrn_radiation_monochromator     graphite
_diffrn_measurement_device_type
;
Bruker SMART APEXII DUO CCD area-detector
;
_diffrn_measurement_method     '\f and \w scans'
_diffrn_detector_area_resol_mean     ?
_diffrn_reflns_number     13654
_diffrn_reflns_av_R_equivalents     0.0314
_diffrn_reflns_av_sigmaI/netI     0.0295
_diffrn_reflns_theta_min     1.10
_diffrn_reflns_theta_max     27.50
_diffrn_reflns_theta_full     27.50
_diffrn_measured_fraction_theta_max     0.993
_diffrn_measured_fraction_theta_full     0.993
_diffrn_reflns_limit_h_min     -8
_diffrn_reflns_limit_h_max     8
_diffrn_reflns_limit_k_min     -47
_diffrn_reflns_limit_k_max     47
_diffrn_reflns_limit_l_min     -8
_diffrn_reflns_limit_l_max     8
_diffrn_standards_number     0
_diffrn_standards_interval_count     .
_diffrn_standards_interval_time     .
_diffrn_standards_decay_%     ?
_refine_special_details
;
 Refinement of F^2^ against ALL reflections.  The weighted R-factor wR and
 goodness of fit S are based on F^2^, conventional R-factors R are based
 on F, with F set to zero for negative F^2^. The threshold expression of
 F^2^ > 2sigma(F^2^) is used only for calculating R-factors(gt) etc. and is
 not relevant to the choice of reflections for refinement.  R-factors based
 on F^2^ are statistically about twice as large as those based on F, and R-
 factors based on ALL data will be even larger.
;
_reflns_number_total     3553
_reflns_number_gt     3082
_reflns_threshold_expression     I>2\s(I)
_refine_ls_structure_factor_coef     Fsqd
_refine_ls_matrix_type     full
_refine_ls_R_factor_all     0.0407
_refine_ls_R_factor_gt     0.0325
_refine_ls_wR_factor_gt     0.0721
_refine_ls_wR_factor_ref     0.0774
_refine_ls_goodness_of_fit_ref     1.062
_refine_ls_restrained_S_all     1.067
_refine_ls_number_reflns     3553
_refine_ls_number_parameters     255
_refine_ls_number_restraints     4
_refine_ls_hydrogen_treatment     mixed
_refine_ls_weighting_scheme     calc
_refine_ls_weighting_details
         'calc w=1/[\s^2^(Fo^2^)+(0.0271P)^2^+1.0603P] where P=(Fo^2^+2Fc^2^)/3'
_atom_sites_solution_hydrogens     geom
_atom_sites_solution_primary     direct
_atom_sites_solution_secondary     difmap
_refine_ls_shift/su_max     0.001
_refine_ls_shift/su_mean     0.001
_refine_diff_density_max     0.546
_refine_diff_density_min     -0.358
_refine_ls_extinction_method     none
_refine_ls_extinction_coef     ?
loop_
    _atom_type_symbol
    _atom_type_description
    _atom_type_scat_dispersion_real
    _atom_type_scat_dispersion_imag
    _atom_type_scat_source
    'C' 'C' 0.0033 0.0016
                         'International Tables Vol C Tables 4.2.6.8 and 6.1.1.4'
    'H' 'H' 0.0000 0.0000
                         'International Tables Vol C Tables 4.2.6.8 and 6.1.1.4'
    'N' 'N' 0.0061 0.0033
                         'International Tables Vol C Tables 4.2.6.8 and 6.1.1.4'
    'F' 'F' 0.0171 0.0103
                         'International Tables Vol C Tables 4.2.6.8 and 6.1.1.4'
    'S' 'S' 0.1246 0.1234
                         'International Tables Vol C Tables 4.2.6.8 and 6.1.1.4'
_computing_data_collection     'APEX2 (Bruker, 2009)'
_computing_cell_refinement     'SAINT (Bruker, 2009)'
_computing_data_reduction     'SAINT (Bruker, 2009)'
_computing_structure_solution     'SHELXTL (Sheldrick, 2008)'
_computing_structure_refinement     'SHELXTL (Sheldrick, 2008)'
_computing_molecular_graphics     'SHELXTL (Sheldrick, 2008)'
_computing_publication_material
                             'SHELXTL (Sheldrick, 2008) and PLATON (Spek, 2009)'
loop_
    _atom_site_type_symbol
    _atom_site_label
    _atom_site_fract_x
    _atom_site_fract_y
    _atom_site_fract_z
    _atom_site_U_iso_or_equiv
    _atom_site_adp_type
    _atom_site_calc_flag
    _atom_site_refinement_flags
    _atom_site_occupancy
    _atom_site_symmetry_multiplicity
    _atom_site_disorder_assembly
    _atom_site_disorder_group
    F F1A 0.9955(3) 0.14057(5) 0.6462(3) 0.0235(5) Uani d P 0.572(3) 1 A 1
    F F1AX 0.4561(4) 0.21131(7) 0.3297(4) 0.0259(7) Uani d P 0.428(3) 1 A 2
    F F2A 1.13116(19) 0.26104(3) 0.46796(18) 0.0356(3) Uani d . 1 1 A .
    S S1A 0.59786(6) 0.167502(10) 0.91274(6) 0.01619(10) Uani d . 1 1 . .
    N N1A 0.5812(2) 0.14793(4) 0.5240(2) 0.0209(3) Uani d . 1 1 . .
    N N2A 0.4287(3) 0.10890(4) 0.7173(3) 0.0227(3) Uani d . 1 1 . .
    C C1A 0.9376(3) 0.17296(5) 0.5676(3) 0.0223(4) Uani d . 1 1 . .
    H H1AA 0.9899 0.1505 0.6251 0.027 Uiso calc PR 0.428(3) 1 A 2
    C C2A 1.0788(3) 0.20077(5) 0.5578(3) 0.0240(4) Uani d . 1 1 A .
    H H2AA 1.2258 0.1980 0.6090 0.029 Uiso calc R 1 1 . .
    C C3A 0.9968(3) 0.23273(5) 0.4704(3) 0.0227(4) Uani d . 1 1 . .
    C C4A 0.7859(3) 0.23758(5) 0.3885(3) 0.0221(4) Uani d . 1 1 A .
    H H4AA 0.7357 0.2597 0.3246 0.027 Uiso calc R 1 1 . .
    C C5A 0.6497(3) 0.20898(5) 0.4030(3) 0.0207(4) Uani d . 1 1 . .
    H H5AA 0.5035 0.2116 0.3475 0.025 Uiso calc PR 0.572(3) 1 A 1
    C C6A 0.7219(3) 0.17666(4) 0.4967(3) 0.0193(3) Uani d . 1 1 A .
    C C7A 0.5343(2) 0.13960(4) 0.7068(3) 0.0167(3) Uani d . 1 1 . .
    F F1B -0.1368(2) 0.05450(3) -0.13223(17) 0.0289(3) Uani d P 0.909(2) 1 B 1
    F F1BX -0.1259(12) 0.0838(3) 0.5203(17) 0.0289(3) Uani d PD 0.091(2) 1 B 2
    F F2B -0.33235(18) -0.03440(3) 0.29943(18) 0.0313(3) Uani d . 1 1 B .
    S S1B 0.32399(6) 0.086866(11) 0.19944(6) 0.01690(10) Uani d . 1 1 . .
    N N1B -0.0833(2) 0.10552(4) 0.1680(2) 0.0178(3) Uani d . 1 1 . .
    N N2B 0.1372(3) 0.15004(4) 0.0948(2) 0.0204(3) Uani d . 1 1 . .
    C C1B -0.1715(2) 0.04402(5) 0.0510(3) 0.0195(3) Uani d D 1 1 . .
    H H1BA -0.1484 0.0513 -0.0796 0.023 Uiso calc PR 0.091(2) 1 B 2
    C C2B -0.2367(2) 0.00890(5) 0.0765(3) 0.0207(3) Uani d D 1 1 B .
    H H2BA -0.2598 -0.0080 -0.0327 0.025 Uiso calc R 1 1 . .
    C C3B -0.2663(2) -0.00024(4) 0.2694(3) 0.0201(3) Uani d D 1 1 . .
    C C4B -0.2367(3) 0.02342(5) 0.4308(3) 0.0226(4) Uani d D 1 1 B .
    H H4BA -0.2606 0.0161 0.5610 0.027 Uiso calc R 1 1 . .
    C C5B -0.1706(3) 0.05838(5) 0.3979(3) 0.0205(3) Uani d D 1 1 . .
    H H5BA -0.1474 0.0752 0.5074 0.025 Uiso calc PR 0.909(2) 1 B 1
    C C6B -0.1382(2) 0.06909(4) 0.2074(3) 0.0163(3) Uani d D 1 1 B .
    C C7B 0.1138(3) 0.11572(4) 0.1495(2) 0.0157(3) Uani d . 1 1 . .
    H H1NA 0.538(3) 0.1354(5) 0.429(3) 0.018(5) Uiso d . 1 1 . .
    H H2NA 0.390(3) 0.0967(6) 0.617(4) 0.026(6) Uiso d . 1 1 . .
    H H3NA 0.396(3) 0.1029(5) 0.831(3) 0.020(5) Uiso d . 1 1 . .
    H H1NB -0.190(3) 0.1202(6) 0.124(3) 0.024(5) Uiso d . 1 1 . .
    H H2NB 0.028(3) 0.1640(6) 0.052(3) 0.026(5) Uiso d . 1 1 . .
    H H3NB 0.249(4) 0.1570(6) 0.067(3) 0.025(6) Uiso d . 1 1 . .
loop_
    _atom_site_aniso_label
    _atom_site_aniso_U_11
    _atom_site_aniso_U_22
    _atom_site_aniso_U_33
    _atom_site_aniso_U_12
    _atom_site_aniso_U_13
    _atom_site_aniso_U_23
    F1A 0.0242(9) 0.0180(9) 0.0258(10) 0.0068(7) -0.0019(7) 0.0057(7)
    F1AX 0.0195(12) 0.0277(14) 0.0287(14) 0.0035(9) 0.0000(10) 0.0036(11)
    F2A 0.0395(6) 0.0311(6) 0.0365(7) -0.0152(5) 0.0080(5) 0.0054(5)
    S1A 0.01840(19) 0.01375(19) 0.0162(2) -0.00093(14) 0.00254(15) -0.00129(15)
    N1A 0.0306(8) 0.0157(7) 0.0157(7) -0.0058(6) 0.0022(6) -0.0030(6)
    N2A 0.0322(8) 0.0169(7) 0.0195(8) -0.0079(6) 0.0057(7) -0.0034(6)
    C1A 0.0331(9) 0.0172(8) 0.0179(8) 0.0043(7) 0.0081(7) 0.0019(7)
    C2A 0.0246(9) 0.0289(9) 0.0195(9) 0.0003(7) 0.0072(7) 0.0013(7)
    C3A 0.0323(9) 0.0200(8) 0.0180(8) -0.0069(7) 0.0101(7) -0.0009(7)
    C4A 0.0350(9) 0.0161(8) 0.0162(8) 0.0014(7) 0.0070(7) 0.0025(7)
    C5A 0.0277(9) 0.0205(8) 0.0136(8) 0.0010(7) 0.0025(7) -0.0015(7)
    C6A 0.0297(9) 0.0151(8) 0.0137(8) -0.0027(6) 0.0060(7) -0.0024(6)
    C7A 0.0167(7) 0.0144(7) 0.0180(8) 0.0028(6) 0.0006(6) -0.0005(6)
    F1B 0.0454(7) 0.0278(6) 0.0145(6) -0.0080(5) 0.0084(5) -0.0017(5)
    F1BX 0.0454(7) 0.0278(6) 0.0145(6) -0.0080(5) 0.0084(5) -0.0017(5)
    F2B 0.0443(7) 0.0172(5) 0.0334(6) -0.0111(5) 0.0098(5) 0.0002(5)
    S1B 0.01641(18) 0.01577(19) 0.0178(2) 0.00075(14) 0.00125(15) -0.00053(16)
    N1B 0.0161(7) 0.0138(7) 0.0231(7) 0.0012(5) 0.0029(6) 0.0021(6)
    N2B 0.0190(7) 0.0161(7) 0.0265(8) 0.0003(6) 0.0053(6) 0.0039(6)
    C1B 0.0200(8) 0.0221(8) 0.0171(8) -0.0005(6) 0.0050(6) 0.0015(7)
    C2B 0.0230(8) 0.0189(8) 0.0205(8) -0.0031(6) 0.0044(7) -0.0052(7)
    C3B 0.0203(8) 0.0143(8) 0.0255(9) -0.0026(6) 0.0034(7) 0.0014(7)
    C4B 0.0285(9) 0.0215(9) 0.0176(8) -0.0020(7) 0.0034(7) 0.0022(7)
    C5B 0.0236(8) 0.0185(8) 0.0181(8) 0.0002(6) 0.0003(7) -0.0028(7)
    C6B 0.0125(7) 0.0137(7) 0.0224(9) 0.0004(6) 0.0020(6) 0.0002(6)
    C7B 0.0197(8) 0.0166(8) 0.0104(7) -0.0011(6) 0.0020(6) -0.0022(6)
_geom_special_details
;
 All esds (except the esd in the dihedral angle between two l.s. planes)
 are estimated using the full covariance matrix.  The cell esds are taken
 into account individually in the estimation of esds in distances, angles
 and torsion angles; correlations between esds in cell parameters are only
 used when they are defined by crystal symmetry.  An approximate (isotropic)
 treatment of cell esds is used for estimating esds involving l.s. planes.
;
loop_
    _geom_bond_atom_site_label_1
    _geom_bond_atom_site_label_2
    _geom_bond_site_symmetry_2
    _geom_bond_distance
    _geom_bond_publ_flag
    F1A C1A . 1.331(2) ?
    F1AX C5A . 1.254(3) ?
    F2A C3A . 1.3572(19) ?
    S1A C7A . 1.7079(17) ?
    N1A C7A . 1.346(2) ?
    N1A C6A . 1.427(2) ?
    N1A H1NA . 0.79(2) ?
    N2A C7A . 1.329(2) ?
    N2A H2NA . 0.81(2) ?
    N2A H3NA . 0.85(2) ?
    C1A C2A . 1.379(3) ?
    C1A C6A . 1.387(3) ?
    C1A H1AA . 0.9500 ?
    C2A C3A . 1.377(3) ?
    C2A H2AA . 0.9500 ?
    C3A C4A . 1.379(3) ?
    C4A C5A . 1.386(2) ?
    C4A H4AA . 0.9500 ?
    C5A C6A . 1.387(2) ?
    C5A H5AA . 0.9500 ?
    F1B C1B . 1.341(2) ?
    F1BX C5B . 1.242(12) ?
    F2B C3B . 1.3567(19) ?
    S1B C7B . 1.7049(16) ?
    N1B C7B . 1.348(2) ?
    N1B C6B . 1.427(2) ?
    N1B H1NB . 0.88(2) ?
    N2B C7B . 1.334(2) ?
    N2B H2NB . 0.88(2) ?
    N2B H3NB . 0.82(2) ?
    C1B C2B . 1.382(2) ?
    C1B C6B . 1.383(2) ?
    C1B H1BA . 0.9500 ?
    C2B C3B . 1.378(3) ?
    C2B H2BA . 0.9500 ?
    C3B C4B . 1.374(2) ?
    C4B C5B . 1.389(2) ?
    C4B H4BA . 0.9500 ?
    C5B C6B . 1.384(2) ?
    C5B H5BA . 0.9500 ?
loop_
    _geom_angle_atom_site_label_1
    _geom_angle_atom_site_label_2
    _geom_angle_atom_site_label_3
    _geom_angle_site_symmetry_1
    _geom_angle_site_symmetry_3
    _geom_angle
    _geom_angle_publ_flag
    C7A N1A C6A . . 122.52(15) ?
    C7A N1A H1NA . . 119.4(15) ?
    C6A N1A H1NA . . 117.9(15) ?
    C7A N2A H2NA . . 121.1(16) ?
    C7A N2A H3NA . . 118.6(14) ?
    H2NA N2A H3NA . . 120(2) ?
    F1A C1A C2A . . 123.22(18) ?
    F1A C1A C6A . . 114.43(17) ?
    C2A C1A C6A . . 122.35(16) ?
    C2A C1A H1AA . . 118.8 ?
    C6A C1A H1AA . . 118.8 ?
    C3A C2A C1A . . 116.96(17) ?
    C3A C2A H2AA . . 121.5 ?
    C1A C2A H2AA . . 121.5 ?
    F2A C3A C2A . . 117.99(16) ?
    F2A C3A C4A . . 118.49(16) ?
    C2A C3A C4A . . 123.51(17) ?
    C3A C4A C5A . . 117.47(16) ?
    C3A C4A H4AA . . 121.3 ?
    C5A C4A H4AA . . 121.3 ?
    F1AX C5A C4A . . 120.96(19) ?
    F1AX C5A C6A . . 117.52(19) ?
    C4A C5A C6A . . 121.52(17) ?
    C4A C5A H5AA . . 119.2 ?
    C6A C5A H5AA . . 119.2 ?
    C5A C6A C1A . . 118.07(16) ?
    C5A C6A N1A . . 121.93(16) ?
    C1A C6A N1A . . 120.00(15) ?
    N2A C7A N1A . . 116.32(16) ?
    N2A C7A S1A . . 121.39(14) ?
    N1A C7A S1A . . 122.25(13) ?
    C7B N1B C6B . . 123.25(14) ?
    C7B N1B H1NB . . 118.8(14) ?
    C6B N1B H1NB . . 116.1(13) ?
    C7B N2B H2NB . . 121.6(14) ?
    C7B N2B H3NB . . 120.5(15) ?
    H2NB N2B H3NB . . 115(2) ?
    F1B C1B C2B . . 119.17(15) ?
    F1B C1B C6B . . 117.95(15) ?
    C2B C1B C6B . . 122.88(16) ?
    C2B C1B H1BA . . 118.6 ?
    C6B C1B H1BA . . 118.6 ?
    C3B C2B C1B . . 116.17(16) ?
    C3B C2B H2BA . . 121.9 ?
    C1B C2B H2BA . . 121.9 ?
    F2B C3B C4B . . 118.46(16) ?
    F2B C3B C2B . . 117.77(15) ?
    C4B C3B C2B . . 123.76(16) ?
    C3B C4B C5B . . 117.95(16) ?
    C3B C4B H4BA . . 121.0 ?
    C5B C4B H4BA . . 121.0 ?
    F1BX C5B C6B . . 109.6(6) ?
    F1BX C5B C4B . . 129.6(6) ?
    C6B C5B C4B . . 120.84(16) ?
    C6B C5B H5BA . . 119.6 ?
    C4B C5B H5BA . . 119.6 ?
    C1B C6B C5B . . 118.40(15) ?
    C1B C6B N1B . . 120.01(15) ?
    C5B C6B N1B . . 121.51(15) ?
    N2B C7B N1B . . 116.42(15) ?
    N2B C7B S1B . . 121.45(13) ?
    N1B C7B S1B . . 122.11(12) ?
loop_
    _geom_torsion_atom_site_label_1
    _geom_torsion_atom_site_label_2
    _geom_torsion_atom_site_label_3
    _geom_torsion_atom_site_label_4
    _geom_torsion_site_symmetry_1
    _geom_torsion_site_symmetry_2
    _geom_torsion_site_symmetry_3
    _geom_torsion_site_symmetry_4
    _geom_torsion
    _geom_torsion_publ_flag
    F1A C1A C2A C3A . . . . 179.30(18) ?
    C6A C1A C2A C3A . . . . -1.0(3) ?
    C1A C2A C3A F2A . . . . 176.87(16) ?
    C1A C2A C3A C4A . . . . -2.1(3) ?
    F2A C3A C4A C5A . . . . -176.43(15) ?
    C2A C3A C4A C5A . . . . 2.5(3) ?
    C3A C4A C5A F1AX . . . . -179.1(2) ?
    C3A C4A C5A C6A . . . . 0.2(3) ?
    F1AX C5A C6A C1A . . . . 176.2(2) ?
    C4A C5A C6A C1A . . . . -3.1(3) ?
    F1AX C5A C6A N1A . . . . -4.8(3) ?
    C4A C5A C6A N1A . . . . 175.88(16) ?
    F1A C1A C6A C5A . . . . -176.79(16) ?
    C2A C1A C6A C5A . . . . 3.5(3) ?
    F1A C1A C6A N1A . . . . 4.3(2) ?
    C2A C1A C6A N1A . . . . -175.43(16) ?
    C7A N1A C6A C5A . . . . -107.0(2) ?
    C7A N1A C6A C1A . . . . 71.9(2) ?
    C6A N1A C7A N2A . . . . -169.70(16) ?
    C6A N1A C7A S1A . . . . 12.6(2) ?
    F1B C1B C2B C3B . . . . 179.05(14) ?
    C6B C1B C2B C3B . . . . -0.44(14) ?
    C1B C2B C3B F2B . . . . 179.36(14) ?
    C1B C2B C3B C4B . . . . 0.66(15) ?
    F2B C3B C4B C5B . . . . -179.51(14) ?
    C2B C3B C4B C5B . . . . -0.8(2) ?
    C3B C4B C5B F1BX . . . . -176.9(4) ?
    C3B C4B C5B C6B . . . . 0.7(2) ?
    F1B C1B C6B C5B . . . . -179.09(14) ?
    C2B C1B C6B C5B . . . . 0.4(2) ?
    F1B C1B C6B N1B . . . . 4.3(2) ?
    C2B C1B C6B N1B . . . . -176.21(13) ?
    F1BX C5B C6B C1B . . . . 177.5(4) ?
    C4B C5B C6B C1B . . . . -0.6(2) ?
    F1BX C5B C6B N1B . . . . -5.9(4) ?
    C4B C5B C6B N1B . . . . 176.01(15) ?
    C7B N1B C6B C1B . . . . -79.0(2) ?
    C7B N1B C6B C5B . . . . 104.47(19) ?
    C6B N1B C7B N2B . . . . 174.25(15) ?
    C6B N1B C7B S1B . . . . -7.4(2) ?
loop_
    _geom_hbond_atom_site_label_D
    _geom_hbond_atom_site_label_H
    _geom_hbond_atom_site_label_A
    _geom_hbond_site_symmetry_A
    _geom_hbond_distance_DH
    _geom_hbond_distance_HA
    _geom_hbond_distance_DA
    _geom_hbond_angle_DHA
    _geom_hbond_publ_flag
    N1A H1NA S1B . 0.794(19) 2.586(19) 3.3485(15) 161.7(19) yes
    N2A H2NA S1B . 0.81(2) 2.77(3) 3.499(2) 151(2) yes
    N2A H3NA S1B 1_556 0.85(2) 2.65(2) 3.504(2) 175.2(16) yes
    N1B H1NB S1A 1_454 0.88(2) 2.49(2) 3.3273(15) 158.9(17) yes
    N2B H2NB S1A 1_454 0.88(2) 2.76(2) 3.5179(19) 146.4(18) yes
    N2B H3NB S1A 1_554 0.82(3) 2.66(3) 3.4592(19) 167(2) yes
    C4B H4BA F1B 1_556 0.9500 2.5000 3.094(2) 121.00 yes
    C5B H5BA F1B 1_556 0.9500 2.5200 3.111(2) 121.00 yes
_iucr_refine_instructions_details
;
TITL mo_bks134_0m in P2(1)/c (100K)
CELL 0.71073   6.4260  36.9076   6.6821  90.000 100.464  90.000
ZERR    8.00   0.0007   0.0036   0.0007   0.000   0.002   0.000
LATT  1
SYMM -X, 0.5+Y, 0.5-Z
SFAC C H N F S
UNIT 56 48 16 16 8
TEMP -173.000
SIZE 0.086 0.136 0.357
L.S. 10
OMIT -2 3 2
OMIT -4 55
OMIT -2 6 2
BOND $H
FMAP 2 1 60
PLAN 20
EADP F1BX F1B
ACTA
CONF
WGHT    0.027100    1.060300
FVAR       0.51502   0.57248   0.90853
PART   1
F1A   4    0.995489    0.140573    0.646219    21.00000    0.02424    0.01804 =
         0.02584    0.00566   -0.00188    0.00682
PART   2
F1AX  4    0.456134    0.211307    0.329663   -21.00000    0.01953    0.02768 =
         0.02868    0.00365   -0.00004    0.00349
PART   0
F2A   4    1.131155    0.261036    0.467958    11.00000    0.03947    0.03110 =
         0.03652    0.00537    0.00804   -0.01522
S1A   5    0.597864    0.167502    0.912741    11.00000    0.01840    0.01375 =
         0.01619   -0.00129    0.00254   -0.00093
N1A   3    0.581220    0.147930    0.524000    11.00000    0.03063    0.01566 =
         0.01571   -0.00303    0.00222   -0.00578
N2A   3    0.428697    0.108904    0.717284    11.00000    0.03220    0.01689 =
         0.01954   -0.00344    0.00575   -0.00792
C1A   1    0.937577    0.172958    0.567635    11.00000    0.03306    0.01716 =
         0.01790    0.00186    0.00811    0.00430
PART 2
AFIX  43
H1AA  2    0.989869    0.150464    0.625053   -21.00000   -1.20000
AFIX   0
PART 0
C2A   1    1.078752    0.200774    0.557806    11.00000    0.02463    0.02893 =
         0.01952    0.00130    0.00724    0.00028
AFIX  43
H2AA  2    1.225772    0.198017    0.608987    11.00000   -1.20000
AFIX   0
C3A   1    0.996843    0.232726    0.470403    11.00000    0.03228    0.01996 =
         0.01798   -0.00085    0.01006   -0.00693
C4A   1    0.785851    0.237580    0.388525    11.00000    0.03500    0.01608 =
         0.01617    0.00247    0.00696    0.00136
AFIX  43
H4AA  2    0.735703    0.259694    0.324591    11.00000   -1.20000
AFIX   0
C5A   1    0.649689    0.208979    0.403017    11.00000    0.02773    0.02046 =
         0.01357   -0.00147    0.00255    0.00103
PART 1
AFIX  43
H5AA  2    0.503498    0.211562    0.347550    21.00000   -1.20000
AFIX   0
PART0
C6A   1    0.721938    0.176660    0.496658    11.00000    0.02974    0.01515 =
         0.01370   -0.00236    0.00604   -0.00268
C7A   1    0.534340    0.139603    0.706772    11.00000    0.01671    0.01440 =
         0.01801   -0.00048    0.00064    0.00278
PART   1
F1B   4   -0.136807    0.054504   -0.132231    31.00000    0.04536    0.02783 =
         0.01452   -0.00168    0.00838   -0.00797
FLAT 0.01 C1B > C6B F1BX
PART   2
F1BX  4   -0.125879    0.083760    0.520259   -31.00000    0.04536    0.02783 =
         0.01452   -0.00168    0.00838   -0.00797
PART   0
F2B   4   -0.332348   -0.034399    0.299427    11.00000    0.04430    0.01716 =
         0.03340    0.00016    0.00985   -0.01107
S1B   5    0.323992    0.086866    0.199440    11.00000    0.01641    0.01577 =
         0.01781   -0.00053    0.00125    0.00075
N1B   3   -0.083292    0.105516    0.167980    11.00000    0.01615    0.01380 =
         0.02307    0.00211    0.00290    0.00119
N2B   3    0.137204    0.150036    0.094799    11.00000    0.01898    0.01605 =
         0.02653    0.00395    0.00529    0.00028
C1B   1   -0.171455    0.044020    0.051023    11.00000    0.01996    0.02212 =
         0.01706    0.00153    0.00500   -0.00047
PART 2
AFIX  43
H1BA  2   -0.148435    0.051256   -0.079645   -31.00000   -1.20000
AFIX   0
PART 0
C2B   1   -0.236696    0.008895    0.076491    11.00000    0.02304    0.01886 =
         0.02049   -0.00522    0.00440   -0.00306
AFIX  43
H2BA  2   -0.259800   -0.007975   -0.032676    11.00000   -1.20000
AFIX   0
C3B   1   -0.266300   -0.000244    0.269353    11.00000    0.02028    0.01430 =
         0.02550    0.00143    0.00343   -0.00261
C4B   1   -0.236675    0.023416    0.430840    11.00000    0.02855    0.02147 =
         0.01762    0.00218    0.00338   -0.00199
AFIX  43
H4BA  2   -0.260648    0.016076    0.561020    11.00000   -1.20000
AFIX   0
C5B   1   -0.170620    0.058384    0.397876    11.00000    0.02361    0.01854 =
         0.01814   -0.00276    0.00032    0.00017
PART 1
AFIX  43
H5BA  2   -0.147374    0.075171    0.507447    31.00000   -1.20000
PART 0
AFIX   0
C6B   1   -0.138229    0.069088    0.207444    11.00000    0.01246    0.01371 =
         0.02245    0.00022    0.00204    0.00039
C7B   1    0.113767    0.115722    0.149480    11.00000    0.01971    0.01656 =
         0.01044   -0.00215    0.00198   -0.00115
H1NA  2    0.537895    0.135431    0.428776    11.00000    0.01809
H2NA  2    0.389652    0.096664    0.616941    11.00000    0.02561
H3NA  2    0.396049    0.102913    0.831157    11.00000    0.02046
H1NB  2   -0.189653    0.120248    0.123862    11.00000    0.02408
H2NB  2    0.027565    0.164024    0.051649    11.00000    0.02599
H3NB  2    0.249382    0.156982    0.066958    11.00000    0.02550
HKLF 4
REM  mo_bks134_0m in P2(1)/c (100K)
REM R1 =  0.0325 for   3082 Fo > 4sig(Fo)  and  0.0407 for all   3553 data
REM    255 parameters refined using      4 restraints
END
WGHT      0.0269      1.0628
REM Highest difference peak  0.546,  deepest hole -0.358,  1-sigma level  0.054
Q1    1  -0.0458  0.0789  0.5192  11.00000  0.05    0.55
Q2    1  -0.2052  0.0597  0.1180  11.00000  0.05    0.29
Q3    1   0.8930  0.2409  0.4730  11.00000  0.05    0.27
Q4    1  -0.2011 -0.0013  0.1791  11.00000  0.05    0.26
Q5    1   0.7359  0.2220  0.3821  11.00000  0.05    0.25
Q6    1   1.0234  0.2187  0.5566  11.00000  0.05    0.25
Q7    1   1.0280  0.1815  0.5191  11.00000  0.05    0.25
Q8    1   0.2086  0.0985  0.1414  11.00000  0.05    0.25
Q9    1  -0.1814  0.0162  0.0827  11.00000  0.05    0.24
Q10   1   0.6988  0.2010  0.4818  11.00000  0.05    0.23
Q11   1   0.8151  0.1793  0.5754  11.00000  0.05    0.22
Q12   1   0.6489  0.1595  0.5185  11.00000  0.05    0.22
Q13   1  -0.0462  0.1010  0.0735  11.00000  0.05    0.21
Q14   1  -0.1065  0.0815  0.1996  11.00000  0.05    0.20
Q15   1   0.4445  0.1051  0.2619  11.00000  0.05    0.20
Q16   1  -0.1796  0.0388  0.4063  11.00000  0.05    0.20
Q17   1  -0.1827  0.0612  0.2918  11.00000  0.05    0.20
Q18   1   0.5260  0.1657  1.0113  11.00000  0.05    0.20
Q19   1   0.5835  0.1586  0.7840  11.00000  0.05    0.19
Q20   1  -0.2891  0.0234  0.3407  11.00000  0.05    0.19
;
