# Supplementary material for: 1-(2,4-Difluoro­phen­yl)thio­urea
Source: Acta Crystallogr Sect E Struct Rep Online. 2012 Jul 18;68(Pt 8):o2460. doi: 10.1107/S1600536812031625 (PMC3414916; doi:10.1107/S1600536812031625)
Supplement: Supplementary file 2 [file e-68-o2460-Isup2.hkl]

# 
# h,k,l, Fc-squared, Fo-squared, sigma(Fo-squared) and status flag 
# 
data_I
_shelx_title ' mo_bks134_0m in P2(1)/c (100K)' 
_shelx_refln_list_code          4 
_shelx_F_calc_maximum      193.51 
_exptl_crystal_F_000       768.00 
_reflns_d_resolution_high  0.7697 
 
loop_ 
 _symmetry_equiv_pos_as_xyz 
 'x, y, z' 
 '-x, y+1/2, -z+1/2' 
 '-x, -y, -z' 
 'x, -y-1/2, z-1/2' 
 
_cell_length_a     6.4260 
_cell_length_b    36.9076 
_cell_length_c     6.6821 
_cell_angle_alpha  90.000 
_cell_angle_beta  100.464 
_cell_angle_gamma  90.000 
 
_shelx_F_squared_multiplier     1.000 
 
loop_ 
 _refln_index_h 
 _refln_index_k 
 _refln_index_l 
 _refln_F_squared_calc 
 _refln_F_squared_meas 
 _refln_F_squared_sigma 
 _refln_observed_status 
   1   0   0      834.31      814.46     16.25 o 
   2   0   0      993.19      995.54     16.00 o 
   3   0   0        1.19       -2.56      1.50 o 
   4   0   0     3388.62     3176.25     48.43 o 
   5   0   0       12.65       11.37      3.74 o 
   6   0   0        0.05       -4.73      4.60 o 
   7   0   0      462.46      434.61     19.94 o 
   8   0   0        1.14       16.56     13.32 o 
   1   1   0     1733.08     1714.10     19.11 o 
   2   1   0     2190.98     2139.24     21.89 o 
   3   1   0       99.34       71.09      3.67 o 
   4   1   0      904.50      857.56     12.18 o 
   5   1   0      552.28      540.85     15.13 o 
   6   1   0      842.75      817.88     14.16 o 
   7   1   0      250.94      254.94     13.30 o 
   8   1   0      242.05      196.62     20.02 o 
   0   2   0       32.72       -0.46      0.23 o 
   1   2   0       31.46       13.31      1.72 o 
   2   2   0    12597.60    12720.97    119.18 o 
   3   2   0       15.19       29.84      2.32 o 
   4   2   0       19.20       10.72      3.54 o 
   5   2   0      488.55      470.73      9.27 o 
   6   2   0      356.79      339.85      8.88 o 
   7   2   0        2.86        5.55      3.80 o 
   8   2   0       17.91       21.31      9.35 o 
   1   3   0       10.74       20.82      0.92 o 
   2   3   0    24641.09    24332.42    339.80 o 
   3   3   0     1761.47     1903.01     20.98 o 
   4   3   0     2450.74     2362.88     26.63 o 
   5   3   0      108.47      126.25      5.45 o 
   6   3   0       60.52       48.79      4.54 o 
   7   3   0      231.20      215.93     11.53 o 
   8   3   0      138.71      140.82     12.13 o 
   0   4   0     1459.08     1551.38     34.54 o 
   1   4   0     3288.05     3343.85     43.19 o 
   2   4   0    11258.21    11757.57    120.14 o 
   3   4   0      311.57      303.87      7.24 o 
   4   4   0     1545.04     1594.89     19.37 o 
   5   4   0       10.73        8.45      2.63 o 
   6   4   0       22.74       27.38      3.82 o 
   7   4   0      131.41      124.72      9.19 o 
   8   4   0      128.49      126.00     11.59 o 
   1   5   0      145.62      130.44      3.26 o 
   2   5   0    23377.71    23837.59    241.12 o 
   3   5   0     3055.79     2956.64     30.89 o 
   4   5   0      699.23      681.96     10.51 o 
   5   5   0      426.95      416.08      8.75 o 
   6   5   0        8.87       11.55      3.55 o 
   7   5   0        1.73        5.10      4.29 o 
   8   5   0        1.41        5.58      5.53 o 
   0   6   0      372.06      357.61     10.35 o 
   1   6   0     5420.28     5672.17     49.19 o 
   2   6   0      312.22      285.11      5.42 o 
   3   6   0      410.74      405.82      7.15 o 
   4   6   0     1024.03     1030.24     26.30 o 
   5   6   0     1772.92     1754.45     23.69 o 
   6   6   0     2927.02     2763.41     36.54 o 
   7   6   0       30.09       37.06      5.88 o 
   8   6   0      256.79      234.22     13.31 o 
   1   7   0    14243.39    14855.79    126.38 o 
   2   7   0      428.91      430.38      7.31 o 
   3   7   0     1740.31     1588.01     19.58 o 
   4   7   0      904.90      957.97     15.82 o 
   5   7   0      180.00      182.65      6.24 o 
   6   7   0       56.76       65.70      5.45 o 
   7   7   0       62.23       51.39      6.65 o 
   8   7   0      352.23      380.15     15.29 o 
   0   8   0       91.43       68.73      3.94 o 
   1   8   0      111.73      121.60      2.90 o 
   2   8   0      262.23      269.52      4.38 o 
   3   8   0      129.28      143.37      6.65 o 
   4   8   0     2097.33     2066.20     28.67 o 
   5   8   0       10.31       11.46      2.79 o 
   6   8   0      222.28      199.60      8.13 o 
   7   8   0        1.36        1.22      4.36 o 
   8   8   0      188.55      185.88     18.07 o 
   1   9   0      676.75      716.29      9.81 o 
   2   9   0     3462.14     3509.41     50.56 o 
   3   9   0      397.47      421.28     11.92 o 
   4   9   0       38.34       65.29      3.87 o 
   5   9   0      858.92      842.46     13.45 o 
   6   9   0       25.21       17.14      3.94 o 
   7   9   0      440.16      403.99     14.05 o 
   8   9   0      228.50      237.88     13.73 o 
   0  10   0     2981.30     2968.38     41.77 o 
   1  10   0     2165.18     2098.19     21.73 o 
   2  10   0      581.06      541.35      7.79 o 
   3  10   0     3548.84     3715.97     64.37 o 
   4  10   0      722.87      787.62     20.64 o 
   5  10   0     1665.07     1660.75     25.78 o 
   6  10   0      271.05      270.33      8.98 o 
   7  10   0      680.33      646.80     17.95 o 
   8  10   0      147.39      157.73     11.51 o 
   1  11   0     2094.72     2142.24     22.36 o 
   2  11   0     1392.48     1308.24     14.73 o 
   3  11   0     4769.78     4850.58     52.64 o 
   4  11   0     1405.39     1437.61     19.52 o 
   5  11   0      110.57      145.59      6.81 o 
   6  11   0        0.05        6.02      3.34 o 
   7  11   0      103.75      117.56      9.23 o 
   0  12   0     4648.91     4733.54     81.35 o 
   1  12   0      427.72      407.23     13.97 o 
   2  12   0     1812.93     1820.70     26.64 o 
   3  12   0     1380.23     1322.19     19.41 o 
   4  12   0       41.39       40.91      3.32 o 
   5  12   0       71.36       82.76      5.46 o 
   6  12   0      203.69      199.64      8.38 o 
   7  12   0      149.25      135.30      9.78 o 
   2  13   0        0.88        1.68      1.29 o 
   3  13   0        0.54        3.73      1.35 o 
   4  13   0       31.40       11.44      2.63 o 
   5  13   0     2974.68     2918.78     37.23 o 
   6  13   0      571.49      555.25     16.28 o 
   7  13   0     1467.10     1445.84     41.10 o 
   0  14   0      259.46      220.20      7.14 o 
   1  14   0       33.35       31.26      2.12 o 
   2  14   0      107.86      111.22      4.38 o 
   3  14   0      215.95      206.29      5.88 o 
   4  14   0      716.21      730.55     12.89 o 
   5  14   0       31.78       49.56      4.70 o 
   6  14   0      519.14      515.23     14.39 o 
   7  14   0       55.65       57.26      7.48 o 
   1  15   0     1768.48     1684.63     20.18 o 
   2  15   0      462.82      536.78     10.09 o 
   3  15   0       64.40       77.49      4.61 o 
   4  15   0      849.56      795.17     13.34 o 
   5  15   0      624.49      645.13     13.16 o 
   6  15   0       45.92       51.07      5.41 o 
   7  15   0      612.02      574.51     17.27 o 
   0  16   0     1933.88     1821.93     33.99 o 
   1  16   0     5538.63     5659.20     60.35 o 
   2  16   0      251.72      327.23      6.37 o 
   3  16   0     3720.06     3763.12     40.03 o 
   4  16   0      348.22      313.84      8.17 o 
   5  16   0        1.25       -0.37      2.87 o 
   6  16   0       98.58       91.20     10.31 o 
   7  16   0       46.72       44.40      7.25 o 
   1  17   0       29.45       22.02      2.11 o 
   2  17   0       49.48       67.27      3.40 o 
   3  17   0     1222.70     1253.88     16.85 o 
   4  17   0       30.33       36.75      5.74 o 
   5  17   0      151.40      174.46      7.19 o 
   6  17   0      228.00      217.27      8.54 o 
   7  17   0       95.60      100.12      8.31 o 
   0  18   0      922.85      982.32     19.55 o 
   1  18   0      176.00      202.38      4.88 o 
   2  18   0      377.93      348.21      6.80 o 
   3  18   0     1496.30     1520.21     17.06 o 
   4  18   0      538.81      492.40      9.97 o 
   5  18   0      879.92      918.89     15.57 o 
   6  18   0     1928.15     1904.67     26.83 o 
   7  18   0      152.30      144.61      9.63 o 
   1  19   0     8090.15     8435.60     81.60 o 
   2  19   0      341.56      261.36      6.62 o 
   3  19   0       35.92       32.09      3.88 o 
   4  19   0      688.63      669.77     12.05 o 
   5  19   0      382.99      377.55      9.49 o 
   6  19   0       13.45       20.77      4.15 o 
   7  19   0        4.31        1.41      4.32 o 
   0  20   0     1032.00     1047.90     19.52 o 
   1  20   0      460.63      454.30      7.84 o 
   2  20   0        7.85        9.68      2.64 o 
   3  20   0     1145.43     1129.48     22.56 o 
   4  20   0       42.24       48.41      4.16 o 
   5  20   0       74.31       70.96      5.21 o 
   6  20   0       20.01       16.58      4.05 o 
   7  20   0        2.14        5.38      4.14 o 
   1  21   0     1547.73     1475.58     17.90 o 
   2  21   0      734.89      804.05     13.06 o 
   3  21   0      269.80      281.12      6.50 o 
   4  21   0      857.57      852.96     14.26 o 
   5  21   0      848.01      881.92     15.45 o 
   6  21   0        4.00       10.85      3.76 o 
   7  21   0      189.22      212.11      9.96 o 
   0  22   0       53.78       60.94      5.56 o 
   1  22   0        2.33        8.72      2.11 o 
   2  22   0      366.94      396.74      8.67 o 
   3  22   0     1254.77     1235.96     16.56 o 
   4  22   0     1205.98     1229.50     20.43 o 
   5  22   0      225.42      244.04      8.60 o 
   6  22   0      849.81      858.25     23.77 o 
   7  22   0        4.42        4.30      4.24 o 
   1  23   0      828.32      944.72     13.23 o 
   2  23   0      838.75      841.25     16.34 o 
   3  23   0       56.76       67.21      4.02 o 
   4  23   0       45.48       57.21      5.01 o 
   5  23   0       54.23       47.64      4.72 o 
   6  23   0      221.06      252.87      9.43 o 
   7  23   0      193.63      179.01      9.38 o 
   0  24   0      686.43      596.28     14.30 o 
   1  24   0     2965.14     2977.42     32.52 o 
   2  24   0      951.11      921.22     14.94 o 
   3  24   0     2034.04     2068.63     27.08 o 
   4  24   0      392.79      421.09     11.01 o 
   5  24   0       21.07       27.03      4.32 o 
   6  24   0        6.78        8.07      3.97 o 
   7  24   0       39.97       52.67      6.01 o 
   1  25   0      752.01      768.84     11.92 o 
   2  25   0        0.01       -0.14      2.56 o 
   3  25   0      946.76      913.43     15.04 o 
   4  25   0      543.55      547.46     12.80 o 
   5  25   0        0.10        5.63      3.50 o 
   6  25   0      138.27      167.74      9.64 o 
   7  25   0      508.88      510.77     13.62 o 
   0  26   0      169.59      147.41      9.90 o 
   1  26   0      487.02      517.48     10.28 o 
   2  26   0      163.47      155.74      6.61 o 
   3  26   0        0.19        1.20      2.75 o 
   4  26   0        0.14       12.64      3.53 o 
   5  26   0      161.85      159.44      8.60 o 
   6  26   0       11.84       21.60      4.97 o 
   1  27   0     1413.52     1340.89     19.86 o 
   2  27   0        0.73        3.46      2.94 o 
   3  27   0      287.75      288.85      8.50 o 
   4  27   0     1138.42     1063.76     21.72 o 
   5  27   0       50.34       51.53      5.56 o 
   6  27   0      166.35      157.05      9.47 o 
   0  28   0       69.07       77.34      8.47 o 
   1  28   0      159.17      158.28      6.75 o 
   2  28   0      402.90      368.48      9.45 o 
   3  28   0       63.10       73.01      5.02 o 
   4  28   0      151.26      157.93      9.15 o 
   5  28   0       26.28       17.15      4.35 o 
   6  28   0      167.26      185.20     10.23 o 
   1  29   0      106.92      107.10      6.12 o 
   2  29   0       41.86       38.63      6.72 o 
   3  29   0      187.53      197.91      9.69 o 
   4  29   0      600.12      560.90     15.18 o 
   5  29   0       16.08       15.78      4.35 o 
   6  29   0        4.74        7.09      4.44 o 
   0  30   0      502.99      496.50     14.30 o 
   1  30   0        4.44        5.98      3.53 o 
   2  30   0      438.29      382.07      9.77 o 
   3  30   0       82.74       83.22      6.91 o 
   4  30   0        0.34        4.43      4.05 o 
   5  30   0      512.84      525.20     15.68 o 
   6  30   0      491.69      488.60     16.97 o 
   1  31   0     1288.30     1294.24     20.32 o 
   2  31   0      669.66      670.83     13.38 o 
   3  31   0      348.70      360.54     11.95 o 
   4  31   0       68.48       72.59      7.05 o 
   5  31   0       40.03       43.33      6.51 o 
   6  31   0        5.69       13.33      4.96 o 
   0  32   0     2756.70     2638.45     44.13 o 
   1  32   0       88.29      109.84      6.52 o 
   2  32   0     1274.48     1260.91     20.11 o 
   3  32   0        5.85        2.99      3.84 o 
   4  32   0        9.16       12.25      4.91 o 
   5  32   0      232.27      219.80     13.92 o 
   6  32   0      329.70      322.94     25.22 o 
   1  33   0        4.22        5.83      3.52 o 
   2  33   0       77.97       65.71      5.32 o 
   3  33   0       20.13       14.16      4.63 o 
   4  33   0      153.23      150.09      9.61 o 
   5  33   0      268.59      303.41     13.38 o 
   0  34   0     4276.33     4120.44     91.86 o 
   1  34   0       17.29       18.02      4.02 o 
   2  34   0      509.14      490.66     13.05 o 
   3  34   0      460.72      432.14     18.18 o 
   4  34   0       12.23       13.76      4.89 o 
   5  34   0      274.85      317.78     17.83 o 
   1  35   0      340.85      318.17      9.65 o 
   2  35   0        0.10        1.70      3.67 o 
   3  35   0      662.22      646.53     16.86 o 
   4  35   0       41.05       41.98      6.31 o 
   5  35   0      114.98       92.55      8.86 o 
   0  36   0     1111.31     1111.30     30.15 o 
   1  36   0      782.52      750.45     15.09 o 
   2  36   0       82.58       92.95      6.44 o 
   3  36   0      404.05      449.12     32.02 o 
   4  36   0       75.66       91.83      8.34 o 
   5  36   0       33.85       33.49      7.48 o 
   1  37   0      393.85      386.84     10.87 o 
   2  37   0        3.49       -0.27      3.57 o 
   3  37   0      558.85      545.80     21.16 o 
   4  37   0     1452.03     1398.01     38.68 o 
   5  37   0      317.36      381.52     18.05 o 
   0  38   0       88.57       70.24     16.48 o 
   1  38   0      139.34      153.03      8.82 o 
   2  38   0       55.40       59.67      9.82 o 
   3  38   0      129.45      128.58     10.20 o 
   4  38   0      189.90      191.14     12.67 o 
   5  38   0       34.55       23.81      8.25 o 
   1  39   0      276.29      274.89     10.65 o 
   2  39   0      811.85      784.64     16.03 o 
   3  39   0       91.59       83.31      8.12 o 
   4  39   0       13.70       10.02      6.42 o 
   0  40   0      941.18      929.47     32.56 o 
   1  40   0      435.74      408.14     12.64 o 
   2  40   0       10.99       13.83      4.26 o 
   3  40   0      257.70      305.29     13.38 o 
   4  40   0       62.47       75.35      9.56 o 
   1  41   0        0.85        6.03      4.59 o 
   2  41   0      236.69      245.61     11.92 o 
   3  41   0       93.76      114.73     10.57 o 
   4  41   0      379.86      416.61     19.38 o 
   0  42   0      127.75      125.87     12.35 o 
   1  42   0       35.67       43.88      6.15 o 
   2  42   0      132.67      143.28      8.17 o 
   3  42   0      191.16      186.36     15.60 o 
   1  43   0      825.83      832.02     18.97 o 
   2  43   0      987.66      966.84     25.49 o 
   3  43   0      216.06      233.42     14.74 o 
   0  44   0      253.71      237.83     26.20 o 
   1  44   0       13.13       16.07      5.64 o 
   2  44   0       47.27       50.01      9.61 o 
   3  44   0       31.12       17.75      7.06 o 
   1  45   0       36.42       40.26     12.67 o 
   2  45   0       71.06      101.32     12.96 o 
   0  46   0      516.58      502.19     27.12 o 
   1  46   0       18.26       19.92      6.28 o 
   2  46   0      308.18      346.00     19.13 o 
   1  47   0       81.76       71.78      8.57 o 
  -8   1   1        6.42        2.40      5.11 o 
  -7   1   1      293.40      290.13      9.53 o 
  -6   1   1       58.66       52.59      4.74 o 
  -5   1   1      366.13      365.58      8.44 o 
  -4   1   1      553.54      601.01     10.07 o 
  -3   1   1        6.53       15.33      2.07 o 
  -2   1   1      897.72     1018.98     12.08 o 
  -1   1   1       41.49       61.97      4.01 o 
   0   1   1      451.19      438.72     10.40 o 
   1   1   1     2386.12     2196.24     28.84 o 
   2   1   1        1.74        2.10      1.33 o 
   3   1   1     1409.63     1631.21     29.58 o 
   5   1   1      154.13      158.29      9.24 o 
   6   1   1       76.54       70.24      7.23 o 
   7   1   1       79.26       73.35      9.63 o 
  -8   2   1        1.29        0.02      4.83 o 
  -7   2   1      477.83      491.17     13.16 o 
  -6   2   1     1556.17     1483.93     21.28 o 
  -5   2   1     1428.20     1425.29     19.37 o 
  -4   2   1     1307.63     1433.41     18.21 o 
  -3   2   1      392.14      347.03      6.98 o 
  -2   2   1     6561.71     6535.46     62.68 o 
  -1   2   1      667.39      611.83     16.06 o 
   0   2   1      281.67      276.08      7.36 o 
   1   2   1     8317.13     8105.50     97.57 o 
   3   2   1      376.90      410.95     14.67 o 
   4   2   1        0.45        0.90      1.87 o 
   5   2   1     1814.47     1775.12     31.30 o 
   6   2   1       68.82       61.10      7.69 o 
   7   2   1       51.57       53.17      8.51 o 
  -8   3   1      225.84      243.67     11.41 o 
  -7   3   1        6.08        0.84      3.61 o 
  -6   3   1      194.03      209.49      7.56 o 
  -5   3   1      317.43      288.74      9.66 o 
  -4   3   1     2083.23     2143.55     24.88 o 
  -3   3   1        3.13        5.09      2.34 o 
  -2   3   1     2154.04     2081.74     21.90 o 
  -1   3   1     2755.95     2628.36     46.48 o 
   0   3   1     1636.57     1573.01     20.71 o 
   1   3   1    10449.40    11090.35    132.26 o 
   2   3   1      176.17      114.29      9.89 o 
   3   3   1      194.71      227.87      8.84 o 
   4   3   1      613.80      320.98     21.07 o 
   5   3   1       41.18       37.08      5.98 o 
   6   3   1       14.60        9.98      4.32 o 
   7   3   1       93.15       87.87     10.80 o 
  -8   4   1      101.61      112.47      8.45 o 
  -7   4   1       90.85       90.56      6.88 o 
  -6   4   1      108.02      122.08      6.32 o 
  -5   4   1       89.41       94.53      5.15 o 
  -4   4   1        0.91        1.84      2.52 o 
  -3   4   1       74.07       57.95      3.14 o 
  -2   4   1     1801.09     1674.45     25.87 o 
  -1   4   1     2759.88     2647.44     39.05 o 
   0   4   1     4439.98     4696.11     66.15 o 
   1   4   1      133.42      142.18      5.12 o 
   3   4   1      576.93      523.12     36.98 o 
   4   4   1      424.39      439.76     13.51 o 
   5   4   1       19.01       34.03      4.82 o 
   6   4   1      214.05      221.76     14.47 o 
   7   4   1       33.66       39.97      7.95 o 
  -8   5   1      390.20      399.81     13.07 o 
  -7   5   1       16.49       34.73      4.98 o 
  -6   5   1        0.56       -1.82      2.80 o 
  -5   5   1     2814.72     2754.22     32.01 o 
  -4   5   1     2956.43     2931.35     32.36 o 
  -3   5   1      835.03      858.73     11.64 o 
  -2   5   1     1060.35     1108.82     13.98 o 
  -1   5   1    12087.85    12223.92    145.86 o 
   0   5   1     5183.66     5154.61     72.68 o 
   1   5   1      773.67      877.67     18.03 o 
   3   5   1     5745.02     5970.38     76.83 o 
   4   5   1     1431.31     1407.52     50.56 o 
   5   5   1       60.40       83.01      6.79 o 
   6   5   1      184.25      197.56     13.89 o 
   7   5   1      583.30      538.15     20.94 o 
  -8   6   1        8.06        7.94      5.00 o 
  -7   6   1       83.69       81.13      6.53 o 
  -6   6   1       66.88       59.89      4.81 o 
  -5   6   1      647.59      643.29     11.57 o 
  -4   6   1      587.11      585.01      9.96 o 
  -3   6   1      167.15      168.52     12.09 o 
  -2   6   1     2401.63     2246.55     25.38 o 
  -1   6   1     1742.12     1618.24     22.10 o 
   0   6   1       48.42       39.79      3.19 o 
   2   6   1      229.14      197.70     14.61 o 
   3   6   1     2039.40     2071.96     30.97 o 
   4   6   1     1569.77     1627.20     22.41 o 
   5   6   1      909.07      865.72     19.44 o 
   6   6   1      187.26      184.42     13.48 o 
   7   6   1       24.82       42.44     12.35 o 
  -8   7   1      169.41      155.01      9.57 o 
  -7   7   1      263.94      288.93     10.53 o 
  -6   7   1        8.57        8.15      4.54 o 
  -5   7   1      108.36      119.29      5.69 o 
  -4   7   1     1134.27     1088.07     12.99 o 
  -3   7   1     1643.99     1771.47     20.29 o 
  -2   7   1     1097.07     1214.07     15.11 o 
  -1   7   1        1.26       -3.55      3.91 o 
   0   7   1      809.91      831.70     31.12 o 
   1   7   1      396.18      424.88     12.86 o 
   2   7   1     2081.58     2086.27     67.09 o 
   3   7   1     1660.45     1681.85     26.25 o 
   4   7   1      576.42      623.62     11.30 o 
   5   7   1      191.58      186.60     15.11 o 
   6   7   1      155.29      210.83     14.27 o 
   7   7   1       20.39       29.87      7.61 o 
  -8   8   1      228.94      226.55     11.79 o 
  -7   8   1        7.42        5.95      4.05 o 
  -6   8   1       79.77       74.75      5.87 o 
  -5   8   1      204.18      205.87      6.87 o 
  -4   8   1      260.18      242.15      6.20 o 
  -3   8   1     2934.35     2992.94     28.79 o 
  -2   8   1     1431.57     1498.48     18.02 o 
  -1   8   1     3686.54     3830.38     48.27 o 
   0   8   1    18119.82    18013.45    238.45 o 
   1   8   1      108.99      111.01      4.57 o 
   2   8   1      794.39      819.80     14.04 o 
   3   8   1     3595.94     3444.99     57.61 o 
   4   8   1      506.44      483.31     10.91 o 
   5   8   1     2075.59     1979.96     40.29 o 
   6   8   1      723.19      698.72     30.32 o 
   7   8   1       37.05       47.49      8.58 o 
  -8   9   1      165.21      211.02     11.30 o 
  -7   9   1      132.05      122.05      7.84 o 
  -6   9   1      127.97      107.11      6.73 o 
  -5   9   1     3228.82     3101.80     35.48 o 
  -4   9   1      934.92      812.32     23.69 o 
  -3   9   1     1061.03     1022.01     12.09 o 
  -2   9   1      145.62      141.22      4.52 o 
  -1   9   1      146.67      119.26     12.69 o 
   0   9   1     1051.57     1052.01     16.67 o 
   1   9   1     6499.66     6944.73     73.60 o 
   2   9   1      934.13      906.66     20.85 o 
   3   9   1      644.95      592.28      9.95 o 
   4   9   1       52.75       65.40      4.77 o 
   5   9   1      146.24      124.74     10.14 o 
   6   9   1      120.78      123.89     11.44 o 
   7   9   1      753.34      717.69     26.38 o 
  -8  10   1        5.97        5.57      5.00 o 
  -7  10   1      314.68      347.92     14.06 o 
  -6  10   1     1733.38     1615.41     30.34 o 
  -5  10   1      783.90      812.94     13.46 o 
  -4  10   1     1189.83     1282.23     18.76 o 
  -3  10   1     4087.26     3975.28     37.23 o 
  -2  10   1      817.29      781.71     21.16 o 
  -1  10   1       78.55       69.30      6.19 o 
   0  10   1      450.13      435.54      7.55 o 
   1  10   1     1201.31     1229.15     18.37 o 
   2  10   1       67.35       84.48      3.15 o 
   3  10   1        0.13       -1.28      1.55 o 
   4  10   1      739.96      702.90     29.44 o 
   5  10   1      361.67      366.04     15.14 o 
   6  10   1      607.52      659.66     22.25 o 
   7  10   1      672.76      663.63     24.16 o 
  -8  11   1       11.77        9.05      5.13 o 
  -7  11   1      224.04      225.46     10.05 o 
  -6  11   1      107.82      122.16      7.14 o 
  -5  11   1        9.21        9.47      3.25 o 
  -4  11   1     2344.07     2267.36     35.11 o 
  -3  11   1     1121.34     1065.76     13.26 o 
  -2  11   1      737.92      718.92     12.89 o 
   0  11   1      983.11      981.34     14.02 o 
   1  11   1     7675.86     7977.43     94.20 o 
   2  11   1     5018.99     4983.84     61.30 o 
   3  11   1     2780.12     2741.60     33.07 o 
   4  11   1      157.37      154.62      5.91 o 
   5  11   1     3475.91     3405.29     59.00 o 
   6  11   1      130.56      146.16     12.45 o 
   7  11   1      354.97      319.04     19.45 o 
  -8  12   1        0.06       -2.48      4.56 o 
  -7  12   1       68.17       57.75      6.27 o 
  -6  12   1        1.23        4.43      3.49 o 
  -5  12   1      245.71      227.28      7.81 o 
  -4  12   1       29.31       21.32      2.73 o 
  -3  12   1     1884.06     2000.42     21.88 o 
  -2  12   1      626.13      754.14     11.11 o 
   0  12   1       19.35       27.33      2.72 o 
   1  12   1        9.82        4.62      4.12 o 
   2  12   1        0.39        1.35      1.65 o 
   3  12   1      493.66      506.89      8.64 o 
   4  12   1      705.69      668.14     14.24 o 
   5  12   1      163.06      171.16     11.11 o 
   6  12   1        7.34        4.83      5.16 o 
   7  12   1       28.90       26.60      7.61 o 
  -8  13   1        8.76        3.27      4.82 o 
  -7  13   1      290.60      299.45     11.07 o 
  -6  13   1       33.15       29.41      4.61 o 
  -5  13   1      590.54      608.09     12.65 o 
  -4  13   1        5.72        3.79      2.72 o 
  -3  13   1     1113.15     1105.44     30.25 o 
  -2  13   1     8446.58     8698.37     92.54 o 
   0  13   1      676.41      678.51     10.95 o 
   1  13   1     2985.69     3026.45     33.89 o 
   2  13   1     1083.64     1057.59     15.50 o 
   3  13   1      344.19      361.52      9.68 o 
   4  13   1     1250.00     1242.63     21.65 o 
   5  13   1        4.35       10.04      3.76 o 
   6  13   1       53.49       41.49     11.44 o 
   7  13   1      312.03      308.15     19.19 o 
  -7  14   1      319.63      334.39     11.58 o 
  -6  14   1     1262.28     1218.39     20.99 o 
  -5  14   1      362.86      376.47      9.86 o 
  -4  14   1       13.16        4.78      2.97 o 
  -3  14   1      658.62      633.61      8.87 o 
  -2  14   1     8469.09     8467.86    117.13 o 
  -1  14   1     1374.31     1394.45     20.57 o 
   0  14   1     1376.28     1437.78     30.62 o 
   1  14   1     2977.54     3031.32     38.25 o 
   2  14   1      888.83      878.77     13.67 o 
   3  14   1      186.75      193.47      6.21 o 
   4  14   1      671.17      659.56     13.25 o 
   5  14   1      812.57      784.20     17.48 o 
   6  14   1       29.74       33.33      7.20 o 
   7  14   1       42.39       34.56     10.26 o 
  -7  15   1       40.49       33.92      6.65 o 
  -6  15   1       27.77       23.51      4.32 o 
  -5  15   1        0.22       -1.16      2.67 o 
  -4  15   1     1727.75     1738.06     24.03 o 
  -3  15   1      214.58      209.30      5.37 o 
  -2  15   1      688.09      744.46     10.65 o 
  -1  15   1      144.10      109.16      4.93 o 
   0  15   1     2400.42     2386.11     28.08 o 
   1  15   1      860.17      914.28     13.73 o 
   2  15   1     1070.08     1103.01     23.31 o 
   3  15   1        1.03        4.13      2.02 o 
   4  15   1     2027.15     1906.58     27.45 o 
   5  15   1      333.50      339.52     13.21 o 
   6  15   1      147.91      165.01     10.06 o 
   7  15   1      208.13      204.79     16.92 o 
  -7  16   1      158.99      156.54      9.12 o 
  -6  16   1       16.15       11.40      3.97 o 
  -5  16   1      162.19      148.87      7.26 o 
  -4  16   1       40.15       55.14      3.82 o 
  -3  16   1       89.43       94.19      3.84 o 
  -2  16   1     1122.81     1036.00     13.26 o 
  -1  16   1     5514.38     5489.57     76.50 o 
   0  16   1     2675.36     2513.78     29.66 o 
   1  16   1     1149.09     1223.37     17.59 o 
   2  16   1     6292.54     6636.13     73.48 o 
   3  16   1     2018.41     1961.56     24.73 o 
   4  16   1     2548.35     2505.61     33.97 o 
   5  16   1      170.64      167.37      8.39 o 
   6  16   1       84.52       95.37     10.12 o 
   7  16   1       34.27       25.46      6.53 o 
  -7  17   1      456.49      478.44     16.04 o 
  -6  17   1       25.58       22.34      4.36 o 
  -5  17   1       49.10       37.10      5.58 o 
  -4  17   1      992.28      908.82     17.14 o 
  -3  17   1        8.70       18.25      2.30 o 
  -2  17   1      948.87      953.67     12.39 o 
  -1  17   1     2654.90     2827.42     57.92 o 
   0  17   1     2907.59     2782.29     32.65 o 
   1  17   1       94.11      106.39      4.96 o 
   2  17   1       84.29      105.55      6.08 o 
   3  17   1      920.12      844.59     13.35 o 
   4  17   1      670.96      645.26     13.54 o 
   5  17   1      104.69      100.06      6.87 o 
   6  17   1     1397.94     1368.77     24.80 o 
   7  17   1      415.80      466.20     17.92 o 
  -7  18   1        1.84        9.53      4.63 o 
  -6  18   1        6.04        5.03      3.28 o 
  -5  18   1        3.40       10.33      3.09 o 
  -4  18   1        0.09        3.79      2.10 o 
  -3  18   1       58.19       77.42      5.36 o 
  -2  18   1     2689.92     2921.03     31.00 o 
  -1  18   1      306.22      376.23      9.16 o 
   0  18   1       26.73       42.63      3.57 o 
   1  18   1     1043.24     1152.57     18.43 o 
   2  18   1     1068.55     1128.17     20.22 o 
   3  18   1       58.23       55.54      3.90 o 
   4  18   1      162.63      155.68      7.40 o 
   5  18   1      221.54      212.66      9.32 o 
   6  18   1       38.94       45.78      5.82 o 
   7  18   1       46.91       44.12      6.52 o 
  -7  19   1      101.80      108.10      7.34 o 
  -6  19   1       55.50       49.54      5.02 o 
  -5  19   1       41.67       47.23      4.78 o 
  -4  19   1       68.66       62.55      4.07 o 
  -3  19   1       44.17       50.25      3.56 o 
  -2  19   1      291.13      264.17      5.31 o 
  -1  19   1      205.76      226.04     12.87 o 
   0  19   1     1600.17     1783.53     25.42 o 
   1  19   1      893.30      982.36     15.04 o 
   2  19   1      721.64      710.83     13.73 o 
   3  19   1       23.92       22.61      2.92 o 
   4  19   1     1223.87     1252.66     20.91 o 
   5  19   1      486.58      484.12     16.75 o 
   6  19   1      164.56      173.62     12.52 o 
   7  19   1      173.04      174.23     10.63 o 
  -7  20   1      149.01      147.36      9.46 o 
  -6  20   1        5.78        6.07      3.47 o 
  -5  20   1        0.85        6.02      3.02 o 
  -4  20   1        2.20        2.24      2.30 o 
  -3  20   1       10.32       13.83      2.63 o 
  -2  20   1       57.25       68.56      3.18 o 
  -1  20   1     4101.09     4074.68     52.31 o 
   0  20   1       40.46       95.40      4.07 o 
   1  20   1       27.71       23.79      3.16 o 
   2  20   1      943.74      901.27     16.37 o 
   3  20   1     2316.51     2350.57     27.78 o 
   4  20   1      479.31      489.35     13.12 o 
   5  20   1      238.10      257.54     12.39 o 
   6  20   1        1.05        3.22      4.04 o 
   7  20   1       76.42       81.89      7.93 o 
  -7  21   1       80.90       73.84      6.55 o 
  -6  21   1       31.54       35.37      4.58 o 
  -5  21   1     2680.23     2637.93     36.64 o 
  -4  21   1      122.48      106.74      5.19 o 
  -3  21   1      694.37      683.13     11.31 o 
  -2  21   1     1387.98     1511.43     17.00 o 
  -1  21   1      971.33      981.08     21.07 o 
   0  21   1        0.33        3.39      2.95 o 
   1  21   1      882.84      859.02     11.72 o 
   2  21   1     1040.72     1025.81     18.17 o 
   3  21   1      263.95      297.40      8.51 o 
   4  21   1      151.02      154.91      7.83 o 
   5  21   1      156.15      146.99      8.34 o 
   6  21   1      617.50      634.41     19.99 o 
   7  21   1      634.59      683.88     18.19 o 
  -7  22   1        0.78       -0.02      3.93 o 
  -6  22   1      317.05      326.38     10.03 o 
  -5  22   1      640.81      692.87     15.12 o 
  -4  22   1     1072.79     1078.47     15.82 o 
  -3  22   1      636.66      627.59     10.89 o 
  -2  22   1      101.93       93.50      3.76 o 
  -1  22   1      159.93      141.19      4.93 o 
   0  22   1        3.82       15.87      2.48 o 
   1  22   1      680.02      743.08     10.77 o 
   2  22   1      731.75      811.02     15.78 o 
   3  22   1      827.60      785.64     14.57 o 
   4  22   1     2130.74     2146.75     31.21 o 
   5  22   1       22.47       23.10      4.50 o 
   6  22   1      146.70      150.20      9.42 o 
   7  22   1      141.95      145.28     10.21 o 
  -7  23   1       86.78       87.82      7.38 o 
  -6  23   1       13.80       19.35      4.47 o 
  -5  23   1      816.46      749.93     15.86 o 
  -4  23   1      199.26      185.46      6.31 o 
  -3  23   1     1511.25     1454.91     21.01 o 
  -2  23   1      649.78      638.54      9.43 o 
  -1  23   1       16.63       10.28      2.40 o 
   0  23   1      263.15      228.29      8.38 o 
   1  23   1     4708.70     4648.46     47.56 o 
   2  23   1      230.90      212.07      8.14 o 
   3  23   1      207.34      232.33      8.12 o 
   4  23   1       12.78       26.03      3.68 o 
   5  23   1     1182.93     1170.48     21.83 o 
   6  23   1        8.02       10.40      4.56 o 
  -7  24   1      288.64      266.70     12.64 o 
  -6  24   1       22.08       29.85      5.00 o 
  -5  24   1      106.47      119.11      7.31 o 
  -4  24   1      658.43      630.39     11.42 o 
  -3  24   1     1238.79     1208.95     18.65 o 
  -2  24   1       45.76       51.91      4.38 o 
  -1  24   1      439.58      473.82     10.11 o 
   0  24   1        0.03        3.61      2.14 o 
   1  24   1     2360.67     2306.48     26.04 o 
   2  24   1     1829.88     1896.28     29.39 o 
   3  24   1      629.14      614.07     14.45 o 
   4  24   1      524.14      494.70     12.18 o 
   5  24   1        5.98       10.84      4.14 o 
   6  24   1       82.83       87.56      7.69 o 
  -7  25   1       73.96       82.47     10.25 o 
  -6  25   1       12.98        5.84      4.04 o 
  -5  25   1        9.57        5.26      3.55 o 
  -4  25   1        2.71        7.08      2.77 o 
  -3  25   1       13.44       22.86      6.69 o 
  -2  25   1      150.12      170.05      6.75 o 
  -1  25   1       96.13      115.28      6.43 o 
   0  25   1     1772.91     1735.82     21.27 o 
   1  25   1       11.74       18.88      3.61 o 
   2  25   1        0.35        0.79      5.52 o 
   3  25   1      192.67      212.95      9.42 o 
   4  25   1      133.58      160.16      7.87 o 
   5  25   1      335.03      340.51     11.48 o 
   6  25   1        0.28       -4.07      3.79 o 
  -7  26   1      369.38      399.75     18.35 o 
  -6  26   1     1070.68     1057.77     21.11 o 
  -5  26   1       70.26       64.36      5.81 o 
  -4  26   1       31.70       52.40      4.25 o 
  -3  26   1     2109.22     2061.52     27.93 o 
  -2  26   1      862.30      829.68     14.57 o 
  -1  26   1      423.72      417.67     11.53 o 
   0  26   1      638.02      644.17     10.94 o 
   1  26   1     1911.86     2002.73     26.20 o 
   2  26   1        0.01        5.35      3.67 o 
   3  26   1      435.48      473.84     12.89 o 
   4  26   1     1464.01     1432.42     23.64 o 
   5  26   1      384.50      412.91     15.04 o 
   6  26   1      277.88      316.86     12.24 o 
  -6  27   1      178.51      191.03     11.27 o 
  -5  27   1      138.60      144.25      9.53 o 
  -4  27   1       52.91       48.51      4.59 o 
  -3  27   1      801.59      778.25     14.51 o 
  -2  27   1      585.43      578.11     12.03 o 
  -1  27   1        5.76        2.58      2.31 o 
   0  27   1      444.95      443.18      8.98 o 
   1  27   1     5226.19     5047.10     57.32 o 
   2  27   1     2143.81     2135.14     33.04 o 
   3  27   1        0.68        2.68      3.63 o 
   4  27   1      824.45      803.76     16.54 o 
   5  27   1      259.16      268.87     13.61 o 
   6  27   1       24.83       22.43      6.24 o 
  -6  28   1       32.72       25.25      6.63 o 
  -5  28   1        0.15        6.84      5.19 o 
  -4  28   1       97.91      124.75      6.64 o 
  -3  28   1      661.43      610.88     12.72 o 
  -2  28   1     1131.91     1084.23     17.83 o 
  -1  28   1        0.25       10.69      4.04 o 
   0  28   1     1104.96     1061.88     15.42 o 
   1  28   1      115.49      167.08     14.35 o 
   2  28   1      731.37      741.01     28.67 o 
   3  28   1     1871.51     1927.07     31.78 o 
   4  28   1      273.30      270.16     16.05 o 
   5  28   1       36.18       20.17      5.60 o 
   6  28   1       13.42       23.09      6.98 o 
  -6  29   1        2.71       -2.44      5.22 o 
  -5  29   1     1773.69     1725.35     31.56 o 
  -4  29   1     1959.01     1831.89     35.27 o 
  -3  29   1      101.29       81.13      5.60 o 
  -2  29   1       95.77      105.09      6.64 o 
  -1  29   1     3773.40     3731.17     40.94 o 
   0  29   1      371.68      382.03     11.28 o 
   1  29   1     1851.53     1740.46     24.25 o 
   2  29   1       52.22       58.61      6.03 o 
   3  29   1      322.32      286.41     10.64 o 
   4  29   1      494.18      527.62     14.92 o 
   5  29   1       69.21       81.65      8.53 o 
   6  29   1      691.00      680.65     21.11 o 
  -6  30   1       30.78       24.89      7.11 o 
  -5  30   1        6.19        9.37      5.58 o 
  -4  30   1      198.08      171.74      9.76 o 
  -3  30   1      736.90      744.39     14.45 o 
  -2  30   1       59.08       72.93      6.78 o 
  -1  30   1      352.69      361.11      9.81 o 
   0  30   1      432.36      442.57      9.51 o 
   1  30   1      243.94      270.56      9.40 o 
   2  30   1        0.06        6.20      3.81 o 
   3  30   1       79.95       75.43      6.72 o 
   4  30   1        3.56        5.94      4.18 o 
   5  30   1        2.15        8.21      5.77 o 
   6  30   1      132.26      120.97     10.96 o 
  -6  31   1        8.67       -1.44      5.71 o 
  -5  31   1      317.17      322.35     14.87 o 
  -4  31   1       31.19       28.19      5.30 o 
  -3  31   1      265.44      268.32      8.83 o 
  -2  31   1       55.18       56.68      5.18 o 
  -1  31   1     1940.73     2011.24     27.77 o 
   0  31   1       81.06       98.99      5.97 o 
   1  31   1        3.06        2.52      3.02 o 
   2  31   1       95.25      109.18      8.21 o 
   3  31   1      173.15      174.43      9.72 o 
   4  31   1      411.26      432.52     13.84 o 
   5  31   1       43.29       52.34      8.26 o 
   6  31   1      683.48      719.88     22.08 o 
  -6  32   1       82.13       84.08      9.91 o 
  -5  32   1        2.24        9.56      5.69 o 
  -4  32   1        1.37        6.68      5.22 o 
  -3  32   1      127.70      132.28      7.18 o 
  -2  32   1       20.96       21.16      4.17 o 
  -1  32   1     7577.73     7342.92     81.71 o 
   0  32   1     1563.45     1547.76     26.96 o 
   1  32   1      537.11      520.36     11.56 o 
   2  32   1      441.25      388.48     12.34 o 
   3  32   1     1562.49     1570.28     28.45 o 
   4  32   1      151.70      162.54     10.03 o 
   5  32   1      100.09       90.65      8.51 o 
  -6  33   1       11.36        1.32      5.99 o 
  -5  33   1      781.05      790.16     23.37 o 
  -4  33   1      437.97      434.62     16.20 o 
  -3  33   1        0.23       14.45      3.83 o 
  -2  33   1      244.85      203.50      8.17 o 
  -1  33   1     1019.11     1002.27     17.42 o 
   0  33   1      444.26      435.32     10.85 o 
   1  33   1      819.80      841.01     18.96 o 
   2  33   1       90.76      100.41      7.70 o 
   3  33   1       45.06       48.65      6.19 o 
   4  33   1       19.69       26.55      5.67 o 
   5  33   1      216.02      228.64     18.77 o 
  -5  34   1      535.34      588.43     20.12 o 
  -4  34   1       39.81       41.59      7.11 o 
  -3  34   1     1925.55     1891.27     30.78 o 
  -2  34   1      801.71      737.62     14.90 o 
  -1  34   1      342.87      370.71     10.28 o 
   0  34   1      657.38      660.15     13.53 o 
   1  34   1        5.02       18.31      4.83 o 
   2  34   1      172.48      153.40      9.19 o 
   3  34   1      115.74      115.06      8.89 o 
   4  34   1      201.64      259.16     12.34 o 
   5  34   1       57.39       50.29      7.16 o 
  -5  35   1      225.41      184.55     16.22 o 
  -4  35   1        4.36        2.52      5.01 o 
  -3  35   1      579.09      607.09     19.61 o 
  -2  35   1       53.63       70.41      5.90 o 
  -1  35   1        1.02        9.22      3.66 o 
   0  35   1      105.66      102.94      7.32 o 
   1  35   1     2769.10     2649.57     34.94 o 
   2  35   1       21.19       22.46      5.37 o 
   3  35   1       33.48       35.82      5.81 o 
   4  35   1      447.77      440.62     14.76 o 
   5  35   1      220.79      215.43     12.45 o 
  -5  36   1       10.45       17.19      6.64 o 
  -4  36   1       99.92      121.44     10.64 o 
  -3  36   1       99.50      109.03      7.66 o 
  -2  36   1      154.21      160.57      8.88 o 
  -1  36   1       44.98       45.96      6.24 o 
   0  36   1        4.03       10.25      4.34 o 
   1  36   1        1.94       15.54      4.58 o 
   2  36   1       79.52       85.34      7.63 o 
   3  36   1      105.60      112.33      8.74 o 
   4  36   1        0.18       10.43      5.14 o 
   5  36   1       90.34       91.24      9.01 o 
  -5  37   1      108.36       99.49     10.76 o 
  -4  37   1       19.58       17.39      6.33 o 
  -3  37   1      257.49      248.25     10.25 o 
  -2  37   1       81.35       90.78      7.25 o 
  -1  37   1        0.01       -6.89      4.03 o 
   0  37   1      294.58      297.68     13.19 o 
   1  37   1        5.66       12.42      4.90 o 
   2  37   1      200.18      187.04     10.58 o 
   3  37   1      200.69      170.32     10.55 o 
   4  37   1       32.83       42.33      6.73 o 
  -5  38   1       17.08       24.70      7.44 o 
  -4  38   1        5.06       12.72      6.20 o 
  -3  38   1      405.79      395.77     12.39 o 
  -2  38   1     1320.11     1274.27     23.93 o 
  -1  38   1      215.96      238.56     19.64 o 
   0  38   1      107.76      107.79      7.57 o 
   1  38   1       26.47       39.14      4.70 o 
   2  38   1       20.42       14.16      5.30 o 
   3  38   1       27.77       30.55      7.18 o 
   4  38   1      114.81      120.21      9.75 o 
  -4  39   1        7.93        7.85      5.93 o 
  -3  39   1      434.77      481.15     14.01 o 
  -2  39   1      665.38      675.41     16.37 o 
  -1  39   1       30.25       25.96      6.76 o 
   0  39   1     1022.25      949.85     30.08 o 
   1  39   1     1255.16     1228.96     20.75 o 
   2  39   1      245.77      265.76     12.28 o 
   3  39   1        1.81        0.21      4.83 o 
   4  39   1      181.02      174.38     11.48 o 
  -4  40   1      156.79      167.93     12.74 o 
  -3  40   1       15.92       14.78      6.86 o 
  -2  40   1      618.31      639.95     16.13 o 
  -1  40   1      158.36      148.50     10.09 o 
   0  40   1       87.07       95.63      8.23 o 
   1  40   1        0.01        7.47      4.34 o 
   2  40   1      105.15       97.13      8.65 o 
   3  40   1      259.63      274.19     13.07 o 
   4  40   1       28.84       30.45      6.49 o 
  -4  41   1      637.66      678.67     22.11 o 
  -3  41   1      216.12      213.61     10.36 o 
  -2  41   1       67.16       74.45      8.03 o 
  -1  41   1       66.71       68.97      7.72 o 
   0  41   1       75.24       85.94      8.10 o 
   1  41   1        4.35        0.63      6.40 o 
   2  41   1       45.69       51.53      7.05 o 
   3  41   1      429.04      458.20     15.53 o 
  -4  42   1      448.38      472.78     18.72 o 
  -3  42   1      194.46      197.29     10.10 o 
  -2  42   1        2.51       -8.70      6.39 o 
  -1  42   1       46.81       70.64      7.87 o 
   0  42   1      494.82      480.38     15.49 o 
   1  42   1        0.41       -2.46      6.93 o 
   2  42   1      319.21      309.98     12.98 o 
   3  42   1      130.02      141.39     10.53 o 
  -3  43   1       99.75       91.55     10.20 o 
  -2  43   1       33.15       36.98      6.72 o 
  -1  43   1       34.01       20.85      5.94 o 
   0  43   1        3.42        7.30      5.50 o 
   1  43   1       16.28        1.60      7.18 o 
   2  43   1       54.68       62.22     12.02 o 
   3  43   1      207.81      222.75     12.89 o 
  -3  44   1       85.33      112.07     11.15 o 
  -2  44   1       61.13       59.99      7.89 o 
  -1  44   1      352.10      362.05     19.12 o 
   0  44   1      329.82      320.40     18.19 o 
   1  44   1       66.54       91.97     12.12 o 
   2  44   1      172.97      160.52     23.98 o 
  -2  45   1       47.24       52.20      7.63 o 
  -1  45   1      117.86      136.47     10.45 o 
   0  45   1       48.67       46.55     11.10 o 
   1  45   1       29.43       32.37      9.44 o 
   2  45   1       40.97       34.73      9.63 o 
  -2  46   1      137.73      147.32     10.77 o 
  -1  46   1       63.11       49.53      7.57 o 
   0  46   1       27.58       21.90     12.06 o 
   1  46   1       10.89       26.16     11.85 o 
  -1  47   1        0.98       -3.93      8.65 o 
   0  47   1       37.09       53.29      7.69 o 
   1  47   1      159.35      132.96     18.07 o 
  -8   0   2      394.10      389.23     20.68 o 
  -7   0   2       15.98       12.99      6.47 o 
  -6   0   2      535.74      538.64     16.39 o 
  -5   0   2       17.74       25.63      7.29 o 
  -4   0   2       11.45        7.62      3.24 o 
  -3   0   2      417.88      416.19     14.16 o 
  -1   0   2    37444.83    37701.43    875.96 o 
   0   0   2     1286.08     1351.76     19.06 o 
   1   0   2     2241.08     2228.30     43.32 o 
   2   0   2     2164.38     2197.18     45.33 o 
   3   0   2     2056.45     1774.65     40.43 o 
   4   0   2       24.68       19.00      5.47 o 
   5   0   2     4649.90     4661.37     95.19 o 
   6   0   2      799.48      735.88     28.22 o 
   7   0   2      105.89      108.49     20.76 o 
  -8   1   2        0.48        0.19      4.62 o 
  -7   1   2        1.16       -3.01      3.40 o 
  -6   1   2      365.15      366.45      9.53 o 
  -5   1   2      857.21      807.13     13.45 o 
  -4   1   2       43.39       44.48      3.51 o 
  -3   1   2      141.46      111.62      6.55 o 
   0   1   2       10.91        4.23      1.15 o 
   1   1   2      599.05      557.22     11.19 o 
   2   1   2     8705.65     9132.10    130.13 o 
   3   1   2       52.18       63.83      5.14 o 
   4   1   2       87.87       64.55      5.82 o 
   5   1   2     1334.25     1343.98     26.89 o 
   6   1   2        9.44       19.56      5.13 o 
   7   1   2       19.35       11.42      8.14 o 
  -8   2   2       26.42       12.67      5.10 o 
  -7   2   2       34.25       24.76      4.49 o 
  -6   2   2      582.24      609.46     13.60 o 
  -5   2   2       63.76       71.05      4.82 o 
  -4   2   2     1822.56     1727.60     26.56 o 
  -3   2   2     1824.58     1862.86     27.53 o 
  -2   2   2       38.44        1.93      1.11 o 
  -1   2   2      164.17      200.35     12.22 o 
   0   2   2    13441.23    13845.30    134.21 o 
   1   2   2      202.93      182.85      5.66 o 
   2   2   2      111.57      109.09      6.80 o 
   3   2   2     1192.55     1291.07     22.67 o 
   4   2   2      138.63      149.21      8.43 o 
   5   2   2      475.13      526.33     15.33 o 
   6   2   2      185.58      170.58     11.04 o 
   7   2   2      504.69      538.62     44.41 o 
  -8   3   2       54.78       50.81      6.67 o 
  -7   3   2      144.48      150.75      7.85 o 
  -6   3   2       32.88       46.60      5.28 o 
  -5   3   2     1188.12     1142.60     16.93 o 
  -4   3   2       30.31       37.05      4.23 o 
  -3   3   2     1161.34     1120.24     18.69 o 
  -1   3   2     3783.11     3871.78     49.69 o 
   0   3   2    13876.32    14345.29    197.82 o 
   1   3   2     6261.23     6325.05    137.06 o 
   2   3   2      474.64      493.79     12.97 o 
   3   3   2      428.24      433.77     11.38 o 
   4   3   2      494.62      517.44     15.72 o 
   5   3   2       28.62       17.78      4.55 o 
   6   3   2      243.76      212.73     14.71 o 
   7   3   2      144.86      170.83     14.43 o 
  -8   4   2      157.43      150.60      9.37 o 
  -7   4   2        6.42       13.62      4.11 o 
  -6   4   2      763.23      739.91     13.84 o 
  -5   4   2       57.81       77.70      4.89 o 
  -4   4   2      217.77      249.42      6.58 o 
  -3   4   2     1112.83     1155.63     16.45 o 
  -1   4   2     1124.72     1171.16     14.89 o 
   0   4   2     4209.45     4246.91     61.84 o 
   1   4   2     2136.88     2232.04     35.12 o 
   2   4   2        2.64       -0.95      2.51 o 
   3   4   2       69.61       62.29      5.73 o 
   4   4   2       96.87      113.78     12.16 o 
   5   4   2      534.41      503.72     14.88 o 
   6   4   2       18.80       17.71      5.86 o 
   7   4   2       82.35       71.76     10.47 o 
  -8   5   2      530.63      581.68     16.37 o 
  -7   5   2      490.83      457.98     12.59 o 
  -6   5   2       88.78       99.54      6.02 o 
  -5   5   2        2.76        7.37      2.27 o 
  -4   5   2       17.32       17.62      3.46 o 
  -3   5   2       71.92       66.22      5.26 o 
  -2   5   2      468.30      454.45     12.07 o 
  -1   5   2     7877.18     8117.36     86.36 o 
   0   5   2     5708.13     5849.14     72.71 o 
   1   5   2     8705.14     8834.81    120.69 o 
   2   5   2       14.43       21.42      2.91 o 
   3   5   2     5791.08     5737.71     75.46 o 
   4   5   2      802.85      791.63     20.17 o 
   5   5   2      214.22      215.29     10.73 o 
   6   5   2      107.41      116.19     11.28 o 
   7   5   2      539.95      480.03     20.71 o 
  -8   6   2       37.56       40.27      7.21 o 
  -7   6   2      852.97      835.91     17.48 o 
  -6   6   2       46.87       42.17      5.19 o 
  -5   6   2       16.41       13.04      2.73 o 
  -4   6   2     1545.92     1482.94     19.03 o 
  -3   6   2     5080.28     4864.31     54.68 o 
  -1   6   2     3033.99     3228.63     36.44 o 
   0   6   2     7484.62     7579.19    107.52 o 
   1   6   2     1480.49     1527.95     25.77 o 
   2   6   2       73.96      100.73      4.83 o 
   3   6   2      100.68      154.62      7.38 o 
   4   6   2        0.46        0.49      2.50 o 
   5   6   2       32.78       25.43      6.20 o 
   6   6   2      130.80      114.68     16.30 o 
   7   6   2      703.31      710.64     35.04 o 
  -8   7   2       77.88       77.35      7.50 o 
  -7   7   2      389.90      414.45     12.10 o 
  -6   7   2      421.29      403.17     10.12 o 
  -5   7   2        5.84        7.26      2.55 o 
  -4   7   2      743.78      751.88     13.53 o 
  -3   7   2        1.97       -1.63      1.74 o 
  -2   7   2        3.03        4.02      1.57 o 
  -1   7   2     7399.04     7619.76     81.56 o 
   0   7   2     2385.24     2362.05     37.28 o 
   1   7   2      259.08      284.41      6.23 o 
   2   7   2      735.88      753.33     15.63 o 
   3   7   2       93.28       69.02      6.48 o 
   4   7   2     1348.22     1340.72     28.37 o 
   5   7   2       77.76       49.40      7.16 o 
   6   7   2       41.04       50.97      8.02 o 
   7   7   2       29.47       23.21      7.47 o 
  -8   8   2        5.51        0.53      4.83 o 
  -7   8   2       13.18       15.32      4.52 o 
  -6   8   2      258.73      263.04      8.35 o 
  -5   8   2       59.79       64.10      4.06 o 
  -4   8   2       88.54      114.96      5.83 o 
  -3   8   2      812.76      790.99     11.30 o 
  -2   8   2        5.96        5.86      3.22 o 
  -1   8   2      413.46      392.01      7.24 o 
   0   8   2      294.90      301.23      8.87 o 
   1   8   2     2807.52     2902.20     40.41 o 
   2   8   2      569.89      660.69     11.89 o 
   3   8   2      227.94      195.71     16.65 o 
   4   8   2       89.63      112.47      8.19 o 
   5   8   2       85.49       85.18      8.94 o 
   6   8   2      479.55      467.00     21.06 o 
   7   8   2        3.76       -0.33      6.01 o 
  -8   9   2      221.45      206.10     10.91 o 
  -7   9   2       62.08       52.66      6.01 o 
  -6   9   2      519.53      519.36     14.41 o 
  -5   9   2      792.99      738.61     11.30 o 
  -4   9   2      195.73      229.62     13.54 o 
  -3   9   2       12.83       13.39      2.16 o 
  -2   9   2     1337.51     1278.80     19.37 o 
  -1   9   2      795.56      793.98     11.63 o 
   0   9   2        6.60        1.65      2.59 o 
   1   9   2       12.55       40.85      2.64 o 
   2   9   2      195.77      187.61      6.48 o 
   3   9   2       26.64       19.97      3.60 o 
   4   9   2      307.68      296.77     15.05 o 
   5   9   2        5.52        5.77      4.76 o 
   6   9   2      156.60      153.77     12.99 o 
   7   9   2      642.23      654.91     27.14 o 
  -8  10   2        2.08       -5.36      4.60 o 
  -7  10   2        1.21        3.00      3.98 o 
  -6  10   2       28.11       29.39      5.53 o 
  -5  10   2       57.91       49.06      3.73 o 
  -4  10   2     2079.41     2080.01     27.76 o 
  -3  10   2        3.03       -1.55      1.58 o 
  -2  10   2     1206.90     1199.27     17.91 o 
  -1  10   2      170.55      143.64      7.82 o 
   0  10   2     6624.64     6673.22    126.64 o 
   1  10   2     1253.44     1356.85     17.58 o 
   2  10   2      953.31     1093.49     21.14 o 
   3  10   2       84.96       98.97      6.43 o 
   4  10   2       17.31       11.94      3.49 o 
   5  10   2        0.11        1.67      4.42 o 
   6  10   2       21.29        9.24      5.62 o 
   7  10   2      597.20      674.77     24.87 o 
  -8  11   2       15.76        7.90      5.14 o 
  -7  11   2        5.16        7.22      4.16 o 
  -6  11   2     1358.16     1310.57     21.89 o 
  -5  11   2        4.79        3.77      3.39 o 
  -4  11   2     1821.77     1878.10     29.05 o 
  -3  11   2      566.58      563.85     28.21 o 
  -2  11   2      212.37      181.59      4.69 o 
  -1  11   2     1194.45     1180.05     37.45 o 
   0  11   2     3286.26     3296.52     50.77 o 
   1  11   2       99.12      100.67      3.74 o 
   2  11   2      264.91      260.97      7.02 o 
   3  11   2        3.43        2.51      1.76 o 
   4  11   2      135.16      133.78     11.89 o 
   5  11   2      510.04      536.17     18.94 o 
   6  11   2       71.76       67.86     11.13 o 
   7  11   2        0.81       -0.99      6.31 o 
  -8  12   2      469.45      433.65     13.67 o 
  -7  12   2      103.04       91.97      7.25 o 
  -6  12   2      272.16      282.89      9.58 o 
  -5  12   2      544.93      549.33      9.62 o 
  -4  12   2      652.91      657.90     13.65 o 
  -3  12   2      108.61      115.42      5.42 o 
  -2  12   2      629.08      569.63      8.45 o 
  -1  12   2        7.06       23.33      3.99 o 
   0  12   2     1065.20     1099.29     17.12 o 
   1  12   2      225.00      193.26      5.63 o 
   3  12   2      475.00      450.47     19.29 o 
   4  12   2      182.32      203.76     12.97 o 
   5  12   2      242.37      275.55     14.31 o 
   6  12   2      660.57      656.33     23.01 o 
   7  12   2        4.34        8.99      8.23 o 
  -8  13   2      184.32      183.75     15.52 o 
  -7  13   2      101.70      110.27      7.85 o 
  -6  13   2      356.29      358.92     10.56 o 
  -5  13   2      774.88      727.37     12.15 o 
  -4  13   2      112.40      121.52      6.75 o 
  -3  13   2       12.00       13.21      2.56 o 
  -2  13   2     2984.69     2685.86     28.72 o 
  -1  13   2     3596.74     3594.32     45.85 o 
   0  13   2      180.23      168.14      5.60 o 
   1  13   2     1297.95     1353.22     19.33 o 
   2  13   2      194.10      167.17      9.10 o 
   3  13   2        2.97        4.03      1.66 o 
   4  13   2      383.70      376.37     12.71 o 
   5  13   2     1369.60     1348.47     28.45 o 
   6  13   2      492.80      460.62     16.63 o 
   7  13   2      173.89      171.48     16.45 o 
  -7  14   2        0.11       -6.22      3.68 o 
  -6  14   2       37.87       47.26      5.27 o 
  -5  14   2      123.15      124.77      5.66 o 
  -4  14   2      107.21      117.28      6.55 o 
  -3  14   2       85.59      123.51     10.50 o 
  -2  14   2     3639.52     3811.12     39.37 o 
  -1  14   2      637.19      711.64     15.20 o 
   0  14   2      350.28      358.64      8.35 o 
   1  14   2       59.80       65.08      4.67 o 
   2  14   2      926.92      888.53     12.44 o 
   3  14   2      273.04      302.69      7.85 o 
   4  14   2     1387.94     1345.35     30.35 o 
   5  14   2      338.91      370.16     14.08 o 
   6  14   2       37.66       36.98      6.76 o 
   7  14   2      330.24      338.93     22.46 o 
  -7  15   2      282.75      283.98     13.57 o 
  -6  15   2      323.94      341.28     10.58 o 
  -5  15   2      121.90      138.46      5.98 o 
  -4  15   2       53.78       56.77      4.93 o 
  -3  15   2       16.08       12.26      4.00 o 
  -2  15   2     2059.72     1993.64     24.98 o 
  -1  15   2     1146.04     1032.02     16.84 o 
   0  15   2     1777.03     1760.57     28.90 o 
   1  15   2       92.58       41.86     15.40 o 
   2  15   2       26.80       26.79      2.58 o 
   3  15   2       14.49       12.08      3.21 o 
   4  15   2      507.06      558.77     16.97 o 
   5  15   2       70.64       64.12      7.39 o 
   6  15   2      246.69      276.85     18.17 o 
   7  15   2       14.98        4.98      5.82 o 
  -7  16   2      114.48      125.45      8.29 o 
  -6  16   2      248.30      258.59      9.67 o 
  -5  16   2       53.86       61.35      4.42 o 
  -4  16   2      327.38      337.52      8.40 o 
  -2  16   2      751.89      715.65     11.67 o 
  -1  16   2     1319.68     1330.56     17.82 o 
   0  16   2      194.92      146.23      7.56 o 
   1  16   2      305.58      345.69     12.01 o 
   2  16   2     2868.83     2886.70     32.07 o 
   3  16   2      481.96      436.52     10.78 o 
   4  16   2      142.65      122.79     11.97 o 
   5  16   2      740.24      755.84     27.66 o 
   6  16   2      469.31      491.62     17.45 o 
   7  16   2       78.32       63.51     10.66 o 
  -7  17   2       24.18       39.83      5.76 o 
  -6  17   2        0.07        4.33      3.54 o 
  -5  17   2      567.44      542.02     10.48 o 
  -4  17   2      208.30      226.73      9.46 o 
  -2  17   2      707.70      656.50     11.17 o 
  -1  17   2     2410.33     2414.73     31.91 o 
   0  17   2      594.16      622.74     10.50 o 
   1  17   2        9.92        2.49      2.10 o 
   2  17   2        8.20       13.99      2.38 o 
   3  17   2     1422.35     1377.70     22.91 o 
   4  17   2      595.76      640.65     17.25 o 
   5  17   2      138.55      139.92     10.99 o 
   6  17   2       89.36       75.70     12.27 o 
   7  17   2       82.48       88.35     10.06 o 
  -7  18   2      457.36      488.77     15.13 o 
  -6  18   2      541.66      546.95     13.82 o 
  -5  18   2       19.41       15.46      3.14 o 
  -4  18   2     2435.60     2385.40     28.21 o 
  -2  18   2       81.07       87.93      5.09 o 
  -1  18   2      470.10      489.82     11.61 o 
   0  18   2      698.90      608.12     11.59 o 
   1  18   2      684.75      743.65     14.28 o 
   2  18   2       13.12        9.04      2.65 o 
   3  18   2        2.55        3.16      2.41 o 
   4  18   2     1345.18     1320.92     29.12 o 
   5  18   2        2.98        6.70      5.42 o 
   6  18   2      419.23      444.11     16.77 o 
   7  18   2      175.72      188.26     13.81 o 
  -7  19   2      823.84      829.25     20.23 o 
  -6  19   2       10.68       13.57      3.72 o 
  -5  19   2      141.82      139.52      7.98 o 
  -4  19   2        0.18        0.95      2.62 o 
  -3  19   2       79.70       70.31      7.08 o 
  -2  19   2      211.02      207.10      6.84 o 
  -1  19   2      403.44      409.66      9.10 o 
   0  19   2     4275.18     4242.13     55.78 o 
   1  19   2     1194.60     1175.16     19.78 o 
   2  19   2      490.07      537.42     15.55 o 
   3  19   2      970.12     1007.97     17.41 o 
   4  19   2     1016.09      996.96     18.36 o 
   5  19   2     1644.91     1586.65     32.22 o 
   6  19   2      176.57      157.20     11.88 o 
  -7  20   2       46.38       48.98      7.04 o 
  -6  20   2       28.45       20.02      6.04 o 
  -5  20   2      140.79      144.80      6.31 o 
  -4  20   2      217.78      255.34      7.15 o 
  -2  20   2     1299.07     1303.04     41.57 o 
  -1  20   2        7.51        1.62      2.67 o 
   0  20   2      100.38      132.36      5.69 o 
   1  20   2        8.44        8.93      4.19 o 
   2  20   2     1381.27     1398.00     36.15 o 
   3  20   2      169.34      168.09      7.48 o 
   4  20   2      922.11      919.80     20.25 o 
   5  20   2      100.06       95.29     11.46 o 
   6  20   2      482.50      459.35     17.21 o 
  -7  21   2      107.97       73.31      9.52 o 
  -6  21   2      581.72      541.76     26.77 o 
  -5  21   2      601.99      588.57     12.46 o 
  -4  21   2     1287.08     1230.13     18.02 o 
  -3  21   2      116.89      108.80      9.14 o 
  -2  21   2      273.98      250.75      6.78 o 
  -1  21   2      677.88      699.52     12.22 o 
   0  21   2      318.21      251.84     14.39 o 
   1  21   2     2658.68     2851.81     40.31 o 
   2  21   2      321.48      376.11     21.65 o 
   3  21   2      451.97      445.36     10.97 o 
   4  21   2     1781.88     1879.40     47.89 o 
   5  21   2      208.60      226.98     13.16 o 
   6  21   2     1042.11     1022.98     29.49 o 
  -7  22   2      418.26      428.83     17.76 o 
  -6  22   2      236.16      255.78     13.80 o 
  -5  22   2       10.01        9.50      4.16 o 
  -4  22   2      173.63      198.14      6.78 o 
  -3  22   2     1525.00     1477.13     32.63 o 
  -2  22   2      167.60      184.63      9.22 o 
  -1  22   2      171.33      182.99      6.36 o 
   0  22   2      237.72      214.16      6.93 o 
   1  22   2      949.28      965.18     17.68 o 
   2  22   2      427.93      419.62     16.93 o 
   3  22   2       52.77       50.76      5.83 o 
   4  22   2      407.35      366.17     11.24 o 
   5  22   2      312.21      352.75     11.54 o 
   6  22   2       26.42       31.59      7.01 o 
  -7  23   2        0.11        4.30      6.15 o 
  -6  23   2      165.97      191.69     12.82 o 
  -5  23   2      659.62      677.37     15.30 o 
  -4  23   2       27.24       26.96      4.62 o 
  -3  23   2        0.07        4.80      3.42 o 
  -2  23   2     1478.03     1538.76     28.65 o 
  -1  23   2     2093.74     2055.77     26.84 o 
   0  23   2      215.54      199.24      8.99 o 
   1  23   2      569.04      533.57     13.55 o 
   2  23   2        1.53       12.55      4.27 o 
   3  23   2     1047.75     1059.43     22.54 o 
   4  23   2       50.46       62.15      5.77 o 
   5  23   2      333.54      364.57     12.19 o 
   6  23   2      156.15      135.31     14.18 o 
  -7  24   2      125.11      135.30     11.98 o 
  -6  24   2      104.99      131.73     11.10 o 
  -5  24   2      155.69      147.99      7.97 o 
  -4  24   2       38.82       42.18      5.21 o 
  -3  24   2        5.55       16.26      4.11 o 
  -2  24   2      703.20      703.70     13.86 o 
  -1  24   2      590.62      567.68     13.50 o 
   0  24   2       95.45       94.83      4.71 o 
   1  24   2      145.75      136.55      9.00 o 
   2  24   2     5543.63     5680.23    102.35 o 
   3  24   2     2563.99     2599.62     53.57 o 
   4  24   2     1025.93     1012.11     19.49 o 
   5  24   2      348.94      359.67     11.89 o 
   6  24   2      278.77      306.04     16.66 o 
  -7  25   2      109.77      119.84     14.26 o 
  -6  25   2       87.73       92.88      9.63 o 
  -5  25   2      574.65      601.21     18.81 o 
  -4  25   2     3172.78     2940.21     42.22 o 
  -3  25   2      341.81      319.13     10.23 o 
  -2  25   2      342.70      359.64      8.27 o 
  -1  25   2     2088.80     1894.18     48.79 o 
   0  25   2     1801.72     1770.85     23.83 o 
   1  25   2      218.90      213.16     10.20 o 
   2  25   2      678.79      699.05     19.63 o 
   3  25   2      140.73      132.58     10.51 o 
   4  25   2      464.43      482.22     16.00 o 
   5  25   2        0.33        3.54      3.82 o 
   6  25   2      260.40      261.40     15.53 o 
  -6  26   2        0.40        0.03      6.41 o 
  -5  26   2      206.15      188.92     12.21 o 
  -4  26   2      376.02      404.29     11.80 o 
  -3  26   2      314.47      304.34     10.15 o 
  -2  26   2     1291.33     1297.63     17.87 o 
  -1  26   2        0.11        5.88      2.95 o 
   0  26   2      265.28      264.52      7.49 o 
   1  26   2      429.15      425.59     14.19 o 
   2  26   2      107.31      104.29      8.97 o 
   3  26   2      108.86      116.16     14.22 o 
   4  26   2      147.27      163.59     14.77 o 
   5  26   2       57.35       51.59      6.28 o 
   6  26   2      441.64      422.24     18.11 o 
  -6  27   2        0.82        5.64      5.25 o 
  -5  27   2      255.27      251.68     13.37 o 
  -4  27   2       35.55       35.47      5.21 o 
  -3  27   2       28.08       28.61      4.74 o 
  -2  27   2      732.95      688.87     15.02 o 
  -1  27   2      141.93      157.34      6.56 o 
   0  27   2      276.10      255.45      7.43 o 
   1  27   2      827.85      798.96     20.65 o 
   2  27   2      774.13      764.34     21.05 o 
   3  27   2        5.21        9.82      4.78 o 
   4  27   2      119.38      145.95     12.32 o 
   5  27   2       72.27       67.63      8.13 o 
   6  27   2      106.89       93.27      8.72 o 
  -6  28   2      154.18      165.27     20.35 o 
  -5  28   2       77.89       73.80      8.56 o 
  -4  28   2        5.63        0.14      3.80 o 
  -3  28   2        1.53       -3.11      4.26 o 
  -2  28   2      938.79      929.37     18.17 o 
  -1  28   2     1627.06     1569.97     22.55 o 
   0  28   2      660.84      670.90     16.37 o 
   1  28   2      409.58      455.51     15.26 o 
   2  28   2      139.72      133.46      7.99 o 
   3  28   2      956.14      985.89     25.99 o 
   4  28   2       22.65       22.94      6.61 o 
   5  28   2       61.59       68.92      8.56 o 
   6  28   2      118.64       98.41     10.09 o 
  -6  29   2      256.64      242.42     15.23 o 
  -5  29   2      694.16      703.12     28.37 o 
  -4  29   2      151.74      167.51      8.98 o 
  -3  29   2      147.14      147.81      8.30 o 
  -2  29   2        9.43       19.81      4.50 o 
  -1  29   2      222.46      224.46      9.93 o 
   0  29   2     3203.16     3188.07     35.52 o 
   1  29   2        5.87        9.29      3.96 o 
   2  29   2      102.92      112.28      7.57 o 
   3  29   2      251.95      241.63     13.67 o 
   4  29   2      105.61       91.81     10.63 o 
   5  29   2      182.21      175.12     12.32 o 
  -6  30   2      479.38      473.35     18.46 o 
  -5  30   2      320.76      277.79     16.84 o 
  -4  30   2      845.45      869.24     18.57 o 
  -3  30   2      561.66      561.48     22.17 o 
  -2  30   2      510.41      492.96     15.36 o 
  -1  30   2        0.17        6.36      3.08 o 
   0  30   2       65.63       77.02      5.53 o 
   1  30   2        9.21       10.60      4.28 o 
   2  30   2     1959.83     1863.32     30.99 o 
   3  30   2      159.95      155.24     12.06 o 
   4  30   2      161.14      146.82     12.59 o 
   5  30   2      129.05      121.23     12.29 o 
  -6  31   2      177.05      162.31     12.98 o 
  -5  31   2        3.56       -2.45      4.95 o 
  -4  31   2        0.29        5.11      4.21 o 
  -3  31   2      476.29      455.42     12.90 o 
  -2  31   2        8.72       16.15      4.23 o 
  -1  31   2      502.23      527.53     11.57 o 
   0  31   2        4.69        3.99      3.34 o 
   1  31   2     1914.28     1806.55     29.83 o 
   2  31   2       41.93       39.22      5.43 o 
   3  31   2      431.02      476.53     18.13 o 
   4  31   2     1295.47     1248.62     32.78 o 
   5  31   2      235.96      264.36     22.37 o 
  -6  32   2       41.97       35.91      7.83 o 
  -5  32   2        9.20        4.05      8.54 o 
  -4  32   2      306.24      311.38     11.51 o 
  -3  32   2      530.03      513.06     14.65 o 
  -2  32   2      861.13      848.46     17.77 o 
  -1  32   2       37.32       40.11      5.08 o 
   0  32   2      992.79      968.52     18.20 o 
   1  32   2      130.61      144.92      9.82 o 
   2  32   2        2.40        0.89      4.00 o 
   3  32   2       53.59       47.09      9.51 o 
   4  32   2       42.15       52.55      8.77 o 
   5  32   2       10.85        8.40      6.87 o 
  -5  33   2      203.68      197.22     15.63 o 
  -4  33   2       28.10       35.43      5.52 o 
  -3  33   2      259.42      246.71     10.21 o 
  -2  33   2       21.75       32.56      5.03 o 
  -1  33   2      310.54      324.24     10.43 o 
   0  33   2       85.62       80.68      6.14 o 
   1  33   2      358.01      361.99     11.81 o 
   2  33   2      838.51      801.50     18.48 o 
   3  33   2      150.44      139.15      9.36 o 
   4  33   2       56.78       75.90     10.14 o 
   5  33   2       61.22       76.87     10.90 o 
  -5  34   2      185.32      190.57     13.41 o 
  -4  34   2      144.55      160.09     10.38 o 
  -3  34   2      478.07      439.76     12.97 o 
  -2  34   2     1264.92     1253.43     24.09 o 
  -1  34   2     2954.75     2896.44     41.48 o 
   0  34   2        1.32        2.20      3.37 o 
   1  34   2      309.32      282.31     13.12 o 
   2  34   2       13.94       16.14      4.96 o 
   3  34   2      112.21      129.07      9.15 o 
   4  34   2       82.59       79.89     10.49 o 
   5  34   2      400.24      423.90     20.69 o 
  -5  35   2       92.40       69.28     13.42 o 
  -4  35   2        0.36        3.95      4.37 o 
  -3  35   2       53.86       59.63      8.52 o 
  -2  35   2      353.05      390.36     12.05 o 
  -1  35   2       14.03       45.47      7.08 o 
   0  35   2      340.85      337.96     10.43 o 
   1  35   2      293.28      304.20     13.76 o 
   2  35   2        7.38        9.16      4.66 o 
   3  35   2      120.25      130.76     10.64 o 
   4  35   2      758.56      693.45     24.17 o 
  -5  36   2       33.25       36.73      7.70 o 
  -4  36   2      343.45      312.01     13.33 o 
  -3  36   2       58.38       56.65      6.39 o 
  -2  36   2       30.20       44.64      5.71 o 
  -1  36   2      736.54      687.26     20.55 o 
   0  36   2      902.71      876.95     17.89 o 
   1  36   2      527.95      544.18     17.81 o 
   2  36   2      409.43      390.86     18.63 o 
   3  36   2      625.79      577.46     16.62 o 
   4  36   2        2.42        4.88      6.57 o 
  -5  37   2     1044.83     1039.88     31.91 o 
  -4  37   2      858.76      857.03     26.00 o 
  -3  37   2      673.40      679.52     16.85 o 
  -2  37   2      699.12      698.42     16.59 o 
  -1  37   2     1049.92     1014.57     22.83 o 
   0  37   2      428.36      434.44     19.47 o 
   1  37   2      353.92      377.56     26.99 o 
   2  37   2       14.11        8.40      6.21 o 
   3  37   2       27.16       31.55      5.94 o 
   4  37   2        0.78       -0.46      6.09 o 
  -4  38   2       43.21       41.15      6.15 o 
  -3  38   2      287.20      266.17     11.09 o 
  -2  38   2       16.38        9.54      5.36 o 
  -1  38   2      118.02      132.82     11.48 o 
   0  38   2       45.31       46.56      9.71 o 
   1  38   2       44.99       59.41      8.12 o 
   2  38   2      254.21      257.34     25.34 o 
   3  38   2      413.36      402.93     16.57 o 
   4  38   2       12.66       22.16      7.87 o 
  -4  39   2      229.33      256.42     12.54 o 
  -3  39   2      323.06      340.21     12.26 o 
  -2  39   2      149.91      156.73      9.32 o 
  -1  39   2       78.55       85.19      8.12 o 
   0  39   2      103.14      122.41     15.07 o 
   1  39   2      714.12      664.41     20.47 o 
   2  39   2       77.03       72.23      9.14 o 
   3  39   2      457.50      458.38     17.59 o 
   4  39   2        0.14        3.59      5.49 o 
  -4  40   2       97.24       99.27     13.40 o 
  -3  40   2       91.58       89.02      7.73 o 
  -2  40   2      268.37      251.73     21.06 o 
  -1  40   2      756.07      755.37     19.76 o 
   0  40   2      671.74      695.88     26.71 o 
   1  40   2        0.06       11.89      6.27 o 
   2  40   2      336.67      338.00     15.69 o 
   3  40   2      233.20      242.53     15.12 o 
  -4  41   2       57.08       53.66      8.79 o 
  -3  41   2        0.60        7.56      4.81 o 
  -2  41   2       25.12       25.75      8.41 o 
  -1  41   2      119.56      134.49      9.80 o 
   0  41   2      177.19      213.59     16.63 o 
   1  41   2       90.53       96.03     13.88 o 
   2  41   2        2.09       11.36      6.47 o 
   3  41   2       76.08       87.32     10.16 o 
  -3  42   2      277.89      282.24     18.03 o 
  -2  42   2       46.51       49.92      7.41 o 
  -1  42   2       76.34       87.72      8.21 o 
   0  42   2      240.52      275.35     35.27 o 
   1  42   2      229.33      232.04     17.30 o 
   2  42   2       66.45       61.19      9.51 o 
   3  42   2       14.92       15.11      7.33 o 
  -3  43   2       23.15       20.64      5.81 o 
  -2  43   2       12.70        5.38      5.55 o 
  -1  43   2        5.91        0.62      5.14 o 
   0  43   2     1029.50      980.79     41.24 o 
   1  43   2      468.85      442.33     21.14 o 
   2  43   2        0.03        5.86      6.81 o 
  -3  44   2        6.22        6.99      5.86 o 
  -2  44   2        0.30        0.05      5.43 o 
  -1  44   2        0.51        1.01      7.07 o 
   0  44   2      515.83      539.61     58.85 o 
   1  44   2      120.98       95.17     12.72 o 
   2  44   2        7.04       14.62      7.28 o 
  -2  45   2      203.32      202.67     12.56 o 
  -1  45   2       80.07       80.29     18.98 o 
   0  45   2        0.62        7.47      8.25 o 
   1  45   2       78.48       93.30     12.99 o 
  -1  46   2      155.83      190.21     16.49 o 
   0  46   2       24.55       29.19      9.31 o 
  -8   1   3      413.45      408.11     13.06 o 
  -7   1   3      511.68      503.67     12.35 o 
  -6   1   3       32.29       22.08      6.12 o 
  -5   1   3      651.87      638.59     12.02 o 
  -4   1   3      615.66      708.21     11.78 o 
  -3   1   3     2370.11     2347.91     25.89 o 
  -2   1   3        6.15        4.54      2.70 o 
  -1   1   3      595.99      656.76     13.70 o 
   0   1   3     1657.42     1640.41     18.21 o 
   1   1   3      595.02      585.94     17.04 o 
   2   1   3      310.13      297.91      9.03 o 
   3   1   3     1617.28     1719.74     29.11 o 
   4   1   3      961.71      927.06     20.54 o 
   5   1   3      397.36      410.45     13.99 o 
   6   1   3       29.40       32.68      7.15 o 
   7   1   3      346.84      323.52     28.49 o 
  -8   2   3       45.60       42.69      7.08 o 
  -7   2   3      283.23      305.10     10.23 o 
  -6   2   3      159.79      168.41      7.69 o 
  -5   2   3      673.21      702.45     12.80 o 
  -4   2   3     1635.66     1570.43     20.01 o 
  -3   2   3     3883.66     3962.25     40.83 o 
  -2   2   3      705.97      654.85     12.40 o 
  -1   2   3       11.05       27.74      2.88 o 
   0   2   3      637.16      621.94      8.85 o 
   1   2   3      278.89      262.46      6.95 o 
   2   2   3        9.07       27.00      3.60 o 
   3   2   3      252.41      257.91      9.34 o 
   4   2   3        8.73       10.38      4.73 o 
   5   2   3       82.19       82.93      7.88 o 
   6   2   3      171.53      160.64     13.31 o 
   7   2   3      295.46      356.41     26.72 o 
  -8   3   3      537.89      527.24     14.69 o 
  -7   3   3      360.16      367.45     10.68 o 
  -6   3   3      771.17      760.23     14.29 o 
  -5   3   3      275.23      289.54     12.23 o 
  -4   3   3      655.31      664.51     11.30 o 
  -3   3   3      166.41      145.93      6.07 o 
  -2   3   3      458.10      536.29     12.17 o 
  -1   3   3      941.03     1012.92     14.91 o 
   0   3   3     1005.36     1058.18     12.94 o 
   1   3   3      570.66      594.16     11.14 o 
   2   3   3      830.69      784.74     14.25 o 
   3   3   3     1757.02     1799.59     30.13 o 
   4   3   3     1778.66     1836.24     32.26 o 
   5   3   3        1.20       -1.24      3.76 o 
   6   3   3       36.07       47.48      8.36 o 
   7   3   3      250.02      240.20     22.14 o 
  -8   4   3        6.54        5.24      5.02 o 
  -7   4   3      125.58      140.13      7.79 o 
  -6   4   3     1304.16     1283.48     19.73 o 
  -5   4   3     1418.11     1410.96     19.92 o 
  -4   4   3        0.04       -2.03      2.27 o 
  -3   4   3      347.67      398.49      7.49 o 
  -2   4   3      308.74      358.94      8.06 o 
  -1   4   3        6.22        3.43      2.69 o 
   0   4   3     1353.73     1463.96     17.74 o 
   1   4   3      530.58      526.54     10.30 o 
   2   4   3     2692.45     2759.15     35.79 o 
   3   4   3       65.22       71.07      5.81 o 
   4   4   3      134.35      132.47      8.69 o 
   5   4   3      911.29      939.72     22.24 o 
   6   4   3      601.25      572.41     21.60 o 
   7   4   3      112.31       85.53     14.34 o 
  -8   5   3       16.69        9.39      5.18 o 
  -7   5   3        3.62       -0.98      3.77 o 
  -6   5   3      159.42      169.14      7.83 o 
  -5   5   3     1319.79     1322.53     18.95 o 
  -4   5   3      185.13      191.67      6.06 o 
  -3   5   3       45.84       34.22      3.25 o 
  -2   5   3     4367.59     4234.30     90.74 o 
  -1   5   3        0.14        2.19      2.40 o 
   0   5   3     3742.41     3589.72     41.33 o 
   1   5   3        3.64        1.86      1.54 o 
   2   5   3      310.07      307.31     11.23 o 
   3   5   3       11.19        9.06      3.16 o 
   4   5   3     1252.35     1210.19     29.77 o 
   5   5   3      304.33      306.06     14.68 o 
   6   5   3      161.92      137.22     12.68 o 
   7   5   3      115.75      113.20     18.37 o 
  -8   6   3        1.52        0.60      4.81 o 
  -7   6   3      117.27      123.08      8.00 o 
  -6   6   3     1249.56     1246.10     20.68 o 
  -5   6   3      971.49     1021.64     16.06 o 
  -4   6   3       47.30       56.53      4.81 o 
  -3   6   3      916.25      906.71     14.18 o 
  -2   6   3     1691.84     1892.71     27.20 o 
  -1   6   3     1780.43     1757.08     26.83 o 
   0   6   3       53.32       71.73      3.21 o 
   1   6   3      173.38      170.40      5.75 o 
   2   6   3      805.95      926.90     15.94 o 
   3   6   3      621.15      599.20     13.08 o 
   4   6   3      307.57      332.87     11.74 o 
   5   6   3       61.43       58.25      8.41 o 
   6   6   3       13.52        9.73      6.26 o 
   7   6   3       11.68       16.33      7.24 o 
  -8   7   3       50.27       40.64      9.44 o 
  -7   7   3       13.64        2.44      5.04 o 
  -6   7   3      650.04      644.66     13.14 o 
  -5   7   3      792.54      793.10     13.76 o 
  -4   7   3      411.48      469.43     10.53 o 
  -3   7   3     3229.04     3271.66     38.81 o 
  -2   7   3      670.92      662.61     16.38 o 
  -1   7   3     6687.01     6741.98     85.61 o 
   0   7   3     1031.44     1082.91     16.58 o 
   1   7   3      772.29      734.85     12.87 o 
   2   7   3      359.19      426.94      9.05 o 
   3   7   3       58.22       56.79      4.81 o 
   4   7   3       17.65       30.85      4.90 o 
   5   7   3        2.61        9.40      5.38 o 
   6   7   3      186.41      211.36     16.51 o 
   7   7   3        0.62       -0.46      6.27 o 
  -8   8   3        1.69        5.11      5.63 o 
  -7   8   3      158.36      155.69      8.84 o 
  -6   8   3      640.76      623.96     12.91 o 
  -5   8   3      553.49      555.11     11.18 o 
  -4   8   3      601.58      555.26     10.25 o 
  -3   8   3       23.62       13.46      7.40 o 
  -2   8   3        9.44        7.71      8.44 o 
  -1   8   3      145.40      134.84      7.15 o 
   0   8   3      130.82      146.46      4.43 o 
   1   8   3     3956.71     3862.47     91.93 o 
   2   8   3     7485.72     7524.03     78.17 o 
   3   8   3      623.02      650.53     13.81 o 
   4   8   3     1346.82     1330.18     30.66 o 
   5   8   3     2290.43     2330.19     50.09 o 
   6   8   3      614.94      635.48     22.97 o 
   7   8   3        2.94        2.12      6.57 o 
  -8   9   3        0.22       -6.25      5.25 o 
  -7   9   3      907.34      929.27     18.86 o 
  -6   9   3      507.21      505.13     11.45 o 
  -5   9   3       75.16       68.10      5.02 o 
  -4   9   3        5.34       11.74      3.56 o 
  -3   9   3     4409.56     4439.25     55.93 o 
  -2   9   3       20.67       10.99      2.54 o 
  -1   9   3     6114.75     6109.60     78.54 o 
   0   9   3      476.48      518.32     15.82 o 
   1   9   3      466.05      406.56     15.81 o 
   2   9   3      407.16      404.43      8.64 o 
   3   9   3      255.30      260.14      8.43 o 
   4   9   3        8.83       12.31      3.60 o 
   5   9   3        0.04        2.73      4.03 o 
   6   9   3       17.02       25.95      7.52 o 
   7   9   3       27.96       25.41      6.88 o 
  -8  10   3       75.46       84.13      8.80 o 
  -7  10   3      172.59      158.23      9.78 o 
  -6  10   3       99.78       90.59      7.06 o 
  -5  10   3      667.37      673.34     12.54 o 
  -4  10   3     1163.53     1114.76     17.88 o 
  -3  10   3      374.90      367.56     10.15 o 
  -2  10   3      695.86      681.85     11.62 o 
  -1  10   3     2152.11     1957.64     38.66 o 
   0  10   3    11564.21    12093.59    175.46 o 
   1  10   3      409.57      408.88     11.88 o 
   2  10   3     1360.89     1426.44     19.47 o 
   3  10   3      324.41      275.22      8.68 o 
   4  10   3        1.92        2.29      3.72 o 
   5  10   3       19.94        8.94      4.60 o 
   6  10   3       54.98       67.53      8.61 o 
  -7  11   3        6.98       -2.73      4.51 o 
  -6  11   3       83.95       76.82      6.12 o 
  -5  11   3     1719.75     1750.97     23.21 o 
  -4  11   3      742.88      786.95     15.40 o 
  -3  11   3       53.59       61.53      4.05 o 
  -2  11   3      569.49      591.69     13.58 o 
  -1  11   3      155.75      182.55      8.59 o 
   0  11   3     4375.84     4599.23     81.76 o 
   1  11   3        8.10        1.70      1.81 o 
   2  11   3      120.26      110.48      5.14 o 
   3  11   3     1403.45     1387.46     27.95 o 
   4  11   3      903.32      842.72     25.31 o 
   5  11   3       17.31       13.00      5.05 o 
   6  11   3      634.36      617.13     20.01 o 
  -7  12   3        1.02        9.97      5.13 o 
  -6  12   3      441.11      426.01     12.79 o 
  -5  12   3      296.27      298.04      8.36 o 
  -4  12   3       52.29       53.81      7.06 o 
  -3  12   3      219.75      219.41     13.04 o 
  -2  12   3       87.36       90.97      4.72 o 
  -1  12   3       43.20       36.03      4.28 o 
   0  12   3       18.33       28.78      3.59 o 
   1  12   3      161.92      143.35      9.71 o 
   2  12   3      288.18      323.04      8.11 o 
   3  12   3      127.23      138.49      6.08 o 
   4  12   3        3.29        5.31      3.85 o 
   5  12   3      300.85      298.36     19.83 o 
   6  12   3       13.96       16.97      5.99 o 
  -7  13   3      500.05      458.43     14.50 o 
  -6  13   3      403.53      399.49     12.48 o 
  -5  13   3       50.14       49.61      6.59 o 
  -4  13   3       90.75       87.96      5.53 o 
  -3  13   3      285.52      286.19      7.39 o 
  -2  13   3      537.61      567.47     10.79 o 
  -1  13   3     1910.20     1906.54     29.68 o 
   0  13   3      253.72      268.45      7.43 o 
   1  13   3     1473.45     1386.44     27.12 o 
   2  13   3       12.56       11.76      3.42 o 
   3  13   3     1413.53     1416.61     20.35 o 
   4  13   3      384.49      376.60     13.51 o 
   5  13   3       58.80       76.50      8.20 o 
   6  13   3      398.60      385.97     15.88 o 
  -7  14   3       63.58       62.59      9.56 o 
  -6  14   3       85.64       86.57      7.41 o 
  -5  14   3      431.57      421.01     12.70 o 
  -4  14   3     2357.89     2290.28     34.65 o 
  -3  14   3     1533.20     1606.99     25.75 o 
  -2  14   3     1115.16     1156.56     17.46 o 
  -1  14   3     3263.13     3290.99     46.41 o 
   0  14   3      826.59      763.96     14.27 o 
   1  14   3     1237.06     1330.25     29.84 o 
   2  14   3      235.23      235.51      8.23 o 
   3  14   3       10.21       13.29      4.05 o 
   4  14   3      291.16      269.16     11.42 o 
   5  14   3       31.38       24.15      5.79 o 
   6  14   3        4.38       -1.02      4.98 o 
  -7  15   3       51.27       53.63      6.95 o 
  -6  15   3      328.52      340.22     16.64 o 
  -5  15   3      111.80      107.37      8.88 o 
  -4  15   3     1358.66     1359.88     23.88 o 
  -3  15   3      549.59      528.68     12.76 o 
  -2  15   3     4092.91     4256.93     49.88 o 
  -1  15   3      128.44       95.89      7.37 o 
   0  15   3       79.21       96.09      5.00 o 
   1  15   3      113.64       90.34      9.19 o 
   3  15   3     3931.37     4023.38     58.58 o 
   4  15   3      130.97      128.81      9.43 o 
   5  15   3       50.57       55.26      7.31 o 
   6  15   3      171.59      186.56     13.02 o 
  -7  16   3       37.42       33.93      7.91 o 
  -6  16   3     1117.85     1109.84     27.00 o 
  -5  16   3      118.50      101.16      8.61 o 
  -4  16   3      200.63      206.43      9.16 o 
  -3  16   3       31.96       33.87      5.09 o 
  -2  16   3       15.82       15.78      4.80 o 
  -1  16   3      167.79      147.62      7.51 o 
   0  16   3      225.29      198.83      6.92 o 
   1  16   3     2355.01     2320.24     40.73 o 
   3  16   3      224.83      256.41     15.48 o 
   4  16   3     1626.41     1639.54     40.21 o 
   5  16   3      120.00      161.68     11.36 o 
   6  16   3      191.33      198.46     25.63 o 
  -7  17   3       60.66       59.62      8.69 o 
  -6  17   3        3.41       14.77      5.74 o 
  -5  17   3       34.70       39.32      7.01 o 
  -4  17   3       54.48       51.87      5.90 o 
  -3  17   3      633.68      653.12     14.51 o 
  -2  17   3     3804.06     3667.05     44.17 o 
  -1  17   3        6.86        9.97      3.38 o 
   0  17   3       34.19       52.44      5.78 o 
   1  17   3     1838.89     1960.73     35.99 o 
   2  17   3      113.62      109.00     38.61 o 
   3  17   3      222.65      222.37     10.20 o 
   4  17   3      740.23      742.41     19.60 o 
   5  17   3       79.62       77.98     10.97 o 
   6  17   3       15.27       20.08      6.28 o 
  -7  18   3      168.93      165.36     13.94 o 
  -6  18   3       17.74        4.94      5.32 o 
  -5  18   3      525.07      519.30     17.23 o 
  -4  18   3      362.85      372.66     13.13 o 
  -3  18   3      321.79      325.76     10.38 o 
  -2  18   3      462.11      476.63     10.42 o 
  -1  18   3      355.04      417.55      8.96 o 
   0  18   3       89.21       97.18      5.48 o 
   1  18   3      114.73      114.36      7.80 o 
   2  18   3       28.86       28.42      4.44 o 
   3  18   3        1.30        0.17      3.11 o 
   4  18   3     1036.16     1032.01     23.88 o 
   5  18   3       82.13       97.96      9.34 o 
   6  18   3      156.08      144.78     12.16 o 
  -7  19   3        8.81        6.07      6.10 o 
  -6  19   3        0.07       -3.87      4.56 o 
  -5  19   3      165.07      144.87     14.18 o 
  -4  19   3      105.74      109.42      8.16 o 
  -3  19   3      885.65      869.21     19.43 o 
  -2  19   3      355.08      334.24      8.83 o 
  -1  19   3       21.54       31.04      3.69 o 
   0  19   3       20.05       24.36      3.69 o 
   1  19   3     3206.74     3129.11     50.49 o 
   2  19   3       21.38       21.36      3.81 o 
   3  19   3      158.72      187.51     10.53 o 
   4  19   3      531.68      505.05     16.21 o 
   5  19   3       50.25       49.21      7.31 o 
   6  19   3      314.88      318.51     18.72 o 
  -7  20   3      460.83      453.40     19.28 o 
  -6  20   3      313.77      317.71     14.88 o 
  -5  20   3      595.84      563.22     14.36 o 
  -4  20   3       28.77       47.35      6.83 o 
  -3  20   3       52.00       73.44      6.23 o 
  -2  20   3        6.47        3.62      2.91 o 
  -1  20   3       15.20        6.72      3.70 o 
   0  20   3        5.15        2.28      2.19 o 
   1  20   3      618.41      617.23     26.61 o 
   2  20   3     1176.30     1218.90     27.42 o 
   3  20   3      169.83      192.47     10.77 o 
   4  20   3       72.55       73.27      8.97 o 
   5  20   3      217.86      233.60     15.68 o 
   6  20   3       85.78       94.74     10.20 o 
  -7  21   3       51.08       62.09      9.09 o 
  -6  21   3      155.30      171.86     12.19 o 
  -5  21   3       14.49       21.22      4.86 o 
  -4  21   3      347.99      318.60     12.62 o 
  -3  21   3     3350.83     3369.93     51.89 o 
  -2  21   3       51.79       56.11      5.49 o 
  -1  21   3        0.44        2.39      2.40 o 
   0  21   3       89.91       90.58      9.38 o 
   1  21   3     2516.14     2593.12     43.54 o 
   2  21   3      291.65      290.06     12.42 o 
   3  21   3      144.70      162.05     10.04 o 
   4  21   3      131.55      122.22     10.48 o 
   5  21   3        7.02       -0.89      4.39 o 
   6  21   3       14.21       18.58      6.43 o 
  -7  22   3       35.78       36.94      7.88 o 
  -6  22   3       34.66       26.25      6.82 o 
  -5  22   3     1014.14     1066.55     23.44 o 
  -4  22   3       59.13       68.45      7.49 o 
  -3  22   3      393.09      413.79     13.10 o 
  -2  22   3      124.78      116.90      6.12 o 
  -1  22   3      700.37      627.02     15.26 o 
   0  22   3     1615.47     1586.43     62.94 o 
   1  22   3       44.44       30.60      7.55 o 
   2  22   3      107.65      110.65      9.21 o 
   3  22   3      212.18      218.48     15.02 o 
   4  22   3        5.60        4.35      4.18 o 
   5  22   3      107.81      115.85     10.25 o 
   6  22   3      185.51      233.21     24.03 o 
  -7  23   3      324.08      312.33     22.79 o 
  -6  23   3       32.56       21.96      6.52 o 
  -5  23   3      983.92      949.59     19.74 o 
  -4  23   3        2.35        4.51      4.96 o 
  -3  23   3      301.30      314.45     11.51 o 
  -2  23   3      984.36     1056.28     17.59 o 
  -1  23   3      363.24      340.05      9.80 o 
   0  23   3       33.89       32.01     10.92 o 
   1  23   3      121.64      114.36      8.53 o 
   2  23   3      239.69      242.16     12.46 o 
   3  23   3      447.59      500.01     23.49 o 
   4  23   3       44.26       26.95      7.75 o 
   5  23   3      185.57      182.81     12.47 o 
   6  23   3      671.61      705.37     22.53 o 
  -7  24   3      138.87      156.20     13.52 o 
  -6  24   3       16.63       18.93      6.44 o 
  -5  24   3      165.95      168.09      9.21 o 
  -4  24   3       64.62       68.33      7.66 o 
  -3  24   3      225.69      210.83     22.24 o 
  -2  24   3      334.49      341.02      9.28 o 
  -1  24   3      243.16      273.99     12.80 o 
   0  24   3      344.48      361.75     22.98 o 
   1  24   3       68.46       74.20      8.60 o 
   2  24   3      328.20      336.26     17.28 o 
   3  24   3      482.90      525.29     18.49 o 
   4  24   3        4.91        7.28      4.64 o 
   5  24   3       35.21       45.90      7.35 o 
  -6  25   3      114.68       96.14      9.93 o 
  -5  25   3       56.00       58.80      6.41 o 
  -4  25   3      269.16      264.61     12.75 o 
  -3  25   3      254.71      281.35     12.05 o 
  -2  25   3     1764.39     1788.52     25.75 o 
  -1  25   3       14.18       21.49      3.76 o 
   0  25   3       46.22       52.89      7.02 o 
   1  25   3       28.60       19.92      7.64 o 
   2  25   3        0.13        0.38      4.28 o 
   3  25   3       47.04       57.98      8.00 o 
   4  25   3       18.23        6.88      5.30 o 
   5  25   3       41.81       36.47      7.27 o 
  -6  26   3       20.74       20.27      6.53 o 
  -5  26   3        0.69       -1.39      4.22 o 
  -4  26   3     2195.26     2187.74     34.36 o 
  -3  26   3      200.98      216.92     10.98 o 
  -2  26   3      971.41      945.76     16.65 o 
  -1  26   3     3339.13     3267.42     45.19 o 
   0  26   3     1676.98     1607.43     34.05 o 
   1  26   3       40.37       33.53      8.39 o 
   2  26   3      143.39      167.95     11.58 o 
   3  26   3      196.24      203.63     13.75 o 
   4  26   3       13.24       23.33      7.10 o 
   5  26   3      103.99      101.17      9.96 o 
  -6  27   3       18.16       25.95      7.02 o 
  -5  27   3      118.08      132.63     11.49 o 
  -4  27   3      399.86      394.99     12.19 o 
  -3  27   3       40.78       30.75      6.04 o 
  -2  27   3       72.66       67.01      6.84 o 
  -1  27   3      260.15      285.53      9.19 o 
   0  27   3       79.69       72.36      8.09 o 
   1  27   3     1383.84     1353.61     39.36 o 
   2  27   3      604.72      648.56     20.91 o 
   3  27   3     1508.58     1634.31     43.09 o 
   4  27   3       41.12       35.53      7.64 o 
   5  27   3       13.78       14.88      6.14 o 
  -6  28   3      718.13      731.83     22.92 o 
  -5  28   3        0.09       -5.33      4.24 o 
  -4  28   3      161.66      168.12      9.32 o 
  -3  28   3       35.83       41.91      7.12 o 
  -2  28   3      644.56      656.15     13.43 o 
  -1  28   3      710.31      697.71     14.87 o 
   0  28   3      850.35      824.42     28.46 o 
   1  28   3      188.01      210.06     16.93 o 
   2  28   3        8.26       12.07      7.48 o 
   3  28   3      102.72      103.50     10.37 o 
   4  28   3      795.07      814.01     33.18 o 
   5  28   3      475.92      498.94     21.58 o 
  -6  29   3      602.46      591.64     20.68 o 
  -5  29   3       43.27       45.81      6.22 o 
  -4  29   3       12.73       14.03      5.54 o 
  -3  29   3      230.61      238.46     11.86 o 
  -2  29   3     1483.55     1399.55     24.64 o 
  -1  29   3       35.71       27.07      6.34 o 
   0  29   3     1766.42     1799.15     46.90 o 
   1  29   3     1209.02     1256.81     38.21 o 
   2  29   3      429.95      416.81     21.73 o 
   3  29   3       79.02       87.94     10.07 o 
   4  29   3      116.45      143.84     13.09 o 
   5  29   3       64.19       71.38     10.81 o 
  -6  30   3      230.95      248.82     15.72 o 
  -5  30   3       11.56        9.89      4.80 o 
  -4  30   3      174.58      178.23      9.74 o 
  -3  30   3        5.86        3.33      4.23 o 
  -2  30   3        4.53        9.68      4.87 o 
  -1  30   3     1430.47     1425.57     31.44 o 
   0  30   3      116.63      139.97     15.17 o 
   1  30   3        0.02       22.67     21.92 o 
   2  30   3      383.02      382.57     21.02 o 
   3  30   3      127.14      146.72     12.21 o 
   4  30   3      230.96      221.85     16.00 o 
   5  30   3       38.10       44.89      9.29 o 
  -6  31   3        1.86       -2.53      5.83 o 
  -5  31   3      372.38      358.40     12.60 o 
  -4  31   3        8.33       10.91      4.83 o 
  -3  31   3       62.78       73.21      6.87 o 
  -2  31   3     1020.66      959.47     22.48 o 
  -1  31   3      289.40      326.37     14.26 o 
   0  31   3      112.04      121.14     13.31 o 
   1  31   3      716.47      606.74     27.79 o 
   2  31   3        4.62       10.00      8.12 o 
   3  31   3      422.66      437.87     24.03 o 
   4  31   3       44.57       41.03      8.32 o 
   5  31   3       38.47       28.56      8.83 o 
  -5  32   3        4.48        2.45      4.70 o 
  -4  32   3       61.96       67.42      7.02 o 
  -3  32   3      123.07      126.60     14.86 o 
  -2  32   3        4.61        8.07      4.87 o 
  -1  32   3       80.99       80.24      8.64 o 
   0  32   3       79.02       79.20     11.38 o 
   1  32   3      207.83      225.46     28.66 o 
   2  32   3      172.43      185.38     17.76 o 
   3  32   3       61.72       47.75     11.33 o 
   4  32   3     1172.52     1175.97     42.45 o 
  -5  33   3       37.16       32.47      5.99 o 
  -4  33   3       15.30       18.30      5.08 o 
  -3  33   3      549.71      576.42     25.82 o 
  -2  33   3     1098.85     1073.95     22.17 o 
  -1  33   3        9.71       20.55      7.52 o 
   0  33   3       36.93       55.47     18.47 o 
   1  33   3      678.95      686.47     35.86 o 
   2  33   3      477.13      493.09     24.25 o 
   3  33   3      139.08      131.75     16.10 o 
   4  33   3       70.95       95.44     18.86 o 
  -5  34   3      162.23      170.08     10.18 o 
  -4  34   3      417.36      412.77     13.15 o 
  -3  34   3      286.42      272.88     10.91 o 
  -2  34   3       11.67       15.59      4.64 o 
  -1  34   3      186.95      172.84     14.40 o 
   0  34   3      984.89     1025.71     58.37 o 
   1  34   3        0.08        0.20      7.53 o 
   2  34   3       61.42       50.17     23.18 o 
   3  34   3      257.07      256.32     22.09 o 
   4  34   3      118.19      109.78     16.03 o 
  -5  35   3      241.69      266.66     11.66 o 
  -4  35   3       20.50       26.22      5.68 o 
  -3  35   3       33.70       25.01      5.51 o 
  -2  35   3       52.69       39.59      5.66 o 
  -1  35   3       95.11       78.10     11.30 o 
   0  35   3      699.02      715.40     25.79 o 
   1  35   3       43.74       42.55      7.94 o 
   2  35   3      245.69      314.35     23.15 o 
   3  35   3      389.45      421.91     24.22 o 
   4  35   3      391.72      410.31     61.94 o 
  -5  36   3       25.02       27.34      6.02 o 
  -4  36   3       78.73       91.19      8.70 o 
  -3  36   3        1.63        0.54      4.55 o 
  -2  36   3       32.06       23.51      5.36 o 
  -1  36   3      249.72      276.16     16.87 o 
   0  36   3      118.00      132.93     10.84 o 
   1  36   3        0.12        1.95      8.52 o 
   2  36   3      178.02      151.85     17.22 o 
   3  36   3      256.46      294.63     23.49 o 
   4  36   3       56.65       70.74     14.26 o 
  -4  37   3        7.60       20.99      5.64 o 
  -3  37   3        0.13        0.10      4.36 o 
  -2  37   3       22.74       16.34      4.95 o 
  -1  37   3       29.65       34.13     12.35 o 
   0  37   3      178.19      157.64     11.80 o 
   1  37   3       21.70       18.05      9.60 o 
   2  37   3      321.53      296.38     16.18 o 
   3  37   3       14.05       38.04     11.08 o 
  -4  38   3      529.52      517.25     15.32 o 
  -3  38   3      274.57      277.42     11.52 o 
  -2  38   3       30.34       32.05      6.34 o 
  -1  38   3      371.04      378.12     21.77 o 
   0  38   3      231.62      220.95     13.90 o 
   1  38   3       29.07       34.05      7.68 o 
   2  38   3      161.46      169.97     12.71 o 
   3  38   3       94.86       86.14     14.99 o 
  -4  39   3        4.65       17.29      5.62 o 
  -3  39   3      151.93      144.73      9.66 o 
  -2  39   3       23.24       30.53     13.87 o 
  -1  39   3      117.14      104.47     20.88 o 
   0  39   3       56.88       50.46     12.63 o 
   1  39   3       90.92       93.94     10.37 o 
   2  39   3      567.80      579.08     20.20 o 
   3  39   3      516.70      515.13     28.05 o 
  -4  40   3      234.00      260.07     11.95 o 
  -3  40   3        8.83       12.45      5.38 o 
  -2  40   3        1.73      -10.84      9.93 o 
  -1  40   3      353.73      367.33     19.98 o 
   0  40   3      845.60      859.49     29.42 o 
   1  40   3      101.33      114.14     11.14 o 
   2  40   3      107.14      148.66     15.46 o 
   3  40   3      141.71      194.53     20.81 o 
  -3  41   3      516.41      533.25     15.50 o 
  -2  41   3      308.84      342.73     26.12 o 
  -1  41   3      775.92      797.13     28.40 o 
   0  41   3        1.87        2.87      7.99 o 
   1  41   3      211.87      225.88     17.87 o 
   2  41   3       35.37       34.62      8.08 o 
  -3  42   3        4.74       -4.69      5.61 o 
  -2  42   3       48.26       54.67     10.97 o 
  -1  42   3      354.92      379.50     20.71 o 
   0  42   3       44.02       36.45     10.63 o 
   1  42   3      433.79      429.03     17.82 o 
   2  42   3      353.23      394.85     18.01 o 
  -2  43   3       37.88       37.94     11.11 o 
  -1  43   3       12.61       22.45     21.74 o 
   0  43   3       95.57       73.48     12.63 o 
   1  43   3        8.14        8.41      8.84 o 
  -2  44   3        3.48       12.76      8.99 o 
  -1  44   3        9.20       18.05      9.30 o 
   0  44   3        2.10       -5.92      8.22 o 
   1  44   3      130.52      133.46     15.00 o 
  -7   0   4      249.67      269.50     14.19 o 
  -6   0   4      347.47      338.48     13.70 o 
  -5   0   4        5.63       -6.33      3.68 o 
  -4   0   4      220.00      207.16      9.01 o 
  -3   0   4     2960.36     3063.87     60.85 o 
  -2   0   4       54.06       85.39      8.09 o 
  -1   0   4     2351.11     2463.24     41.15 o 
   0   0   4      389.43      415.62     12.22 o 
   1   0   4        3.47        3.40      4.08 o 
   2   0   4      317.06      290.42     11.19 o 
   3   0   4      160.66      130.96     11.65 o 
   4   0   4     2571.23     2560.00     59.87 o 
   5   0   4     1199.82     1138.02     36.72 o 
   6   0   4       16.57        5.60     10.12 o 
  -7   1   4       29.48       34.17      5.18 o 
  -6   1   4      567.71      571.93     13.22 o 
  -5   1   4        1.46       -5.03      4.53 o 
  -4   1   4      496.55      504.05      9.59 o 
  -3   1   4     1282.90     1229.93     21.31 o 
  -2   1   4       87.36       83.67      5.68 o 
  -1   1   4        0.01        3.14      2.53 o 
   0   1   4     3287.23     3217.41     36.71 o 
   1   1   4     1846.91     1821.54     20.30 o 
   2   1   4       16.41       10.89      2.65 o 
   3   1   4       72.17       64.95      6.17 o 
   4   1   4      174.24      179.90     10.59 o 
   5   1   4      186.84      167.83     11.33 o 
   6   1   4       59.81       67.93     22.97 o 
  -7   2   4      178.44      175.11      9.48 o 
  -6   2   4       42.54       54.32      6.40 o 
  -5   2   4      121.66      124.58      6.21 o 
  -4   2   4       41.15       41.83      4.25 o 
  -3   2   4      195.36      226.28      8.25 o 
  -2   2   4     1272.67     1296.32     43.37 o 
   0   2   4       33.87       31.14      3.11 o 
   1   2   4       40.11       40.43      2.88 o 
   2   2   4     2225.72     2184.05     27.95 o 
   3   2   4      364.45      355.76     10.45 o 
   4   2   4       28.14       39.65      5.76 o 
   5   2   4        2.34        0.08      4.12 o 
   6   2   4        0.07        6.05      5.90 o 
  -7   3   4       14.43       14.49      5.71 o 
  -6   3   4       20.70       15.57      6.24 o 
  -5   3   4      743.40      803.01     13.78 o 
  -4   3   4        1.47       -3.55      2.63 o 
  -3   3   4      632.05      556.27     12.72 o 
  -2   3   4      284.17      283.51      9.65 o 
  -1   3   4      451.58      423.37     25.57 o 
   0   3   4     2660.95     2527.39     30.02 o 
   1   3   4      528.04      531.42      9.45 o 
   2   3   4       39.89       44.57      5.91 o 
   3   3   4      584.40      560.83     13.42 o 
   4   3   4      176.56      168.98     10.22 o 
   5   3   4      644.51      593.12     17.82 o 
   6   3   4       56.76       78.53     13.39 o 
  -7   4   4      495.42      498.38     13.79 o 
  -6   4   4        2.21       -0.30      3.92 o 
  -5   4   4        3.91        9.82      3.32 o 
  -4   4   4        2.88        1.33      2.75 o 
  -3   4   4        2.71        1.16      2.50 o 
  -2   4   4       36.26       43.33      6.25 o 
  -1   4   4      904.99      963.33     15.61 o 
   0   4   4      257.31      210.48      5.40 o 
   1   4   4     2152.86     2138.99     24.39 o 
   2   4   4      721.34      758.16     13.59 o 
   3   4   4      187.98      172.46      8.64 o 
   4   4   4      400.29      398.71     12.18 o 
   5   4   4        1.04       -0.37      5.35 o 
   6   4   4        1.34       -1.01      5.66 o 
  -7   5   4       17.30       10.41      6.33 o 
  -6   5   4       12.38        3.39      4.22 o 
  -5   5   4     1281.14     1315.20     18.94 o 
  -4   5   4       40.01       54.63      5.23 o 
  -3   5   4       86.69       83.54      5.99 o 
  -2   5   4       14.14       21.35      3.90 o 
  -1   5   4     5421.21     5533.73     64.04 o 
   0   5   4      510.37      497.60      8.51 o 
   1   5   4      183.12      229.78      5.96 o 
   2   5   4     2573.42     2567.21     31.92 o 
   3   5   4      255.54      264.38      9.32 o 
   4   5   4        9.38        5.71      3.59 o 
   5   5   4       98.21       94.18     10.81 o 
   6   5   4      727.13      748.60     22.55 o 
  -7   6   4       12.49       -3.79      4.64 o 
  -6   6   4      219.26      198.63      9.02 o 
  -5   6   4     1123.23     1115.04     18.73 o 
  -4   6   4      406.55      398.91      9.69 o 
  -3   6   4       64.21       60.07      4.09 o 
  -2   6   4     4133.97     4091.43     57.05 o 
  -1   6   4     1198.13     1058.31     27.96 o 
   0   6   4      209.63      174.48      7.98 o 
   1   6   4     1074.91     1025.95     14.18 o 
   2   6   4      413.04      376.05      9.06 o 
   3   6   4      833.09      828.20     16.90 o 
   4   6   4      209.83      210.98     10.04 o 
   5   6   4       30.39       24.03      5.82 o 
   6   6   4        0.20        0.85      5.62 o 
  -7   7   4       37.39       47.51      6.35 o 
  -6   7   4       15.46       10.99      4.47 o 
  -5   7   4      395.20      400.04     12.66 o 
  -4   7   4       25.23       23.52      6.12 o 
  -3   7   4     1047.72     1110.25     20.88 o 
  -2   7   4      300.42      281.46     12.18 o 
  -1   7   4     2671.30     2647.70     39.39 o 
   0   7   4     1366.81     1446.81     21.90 o 
   1   7   4     1509.59     1521.39     20.54 o 
   2   7   4        2.82        4.68      3.07 o 
   3   7   4       95.56       92.75      5.77 o 
   4   7   4       36.10       36.86      5.08 o 
   5   7   4      889.76      868.86     22.96 o 
   6   7   4      266.31      304.09     16.82 o 
  -7   8   4      886.19      872.50     19.97 o 
  -6   8   4        0.31        0.50      4.03 o 
  -5   8   4      124.38      148.91     10.29 o 
  -4   8   4       15.47       17.40      5.65 o 
  -3   8   4      758.76      807.56     18.20 o 
  -2   8   4      175.80      211.88      9.49 o 
  -1   8   4     1069.90     1132.56     23.88 o 
   0   8   4      415.75      406.86      7.90 o 
   1   8   4        0.31        2.85      2.11 o 
   2   8   4       75.29       73.46      4.71 o 
   3   8   4       39.67       38.15      4.58 o 
   4   8   4      744.01      796.10     35.50 o 
   5   8   4      103.37      108.52      9.74 o 
   6   8   4        7.50        5.54      5.73 o 
  -7   9   4      149.37      130.80      9.29 o 
  -6   9   4      183.51      155.98      8.38 o 
  -5   9   4      127.02      154.60      9.03 o 
  -4   9   4      275.05      310.21     13.94 o 
  -3   9   4      936.04      968.65     19.90 o 
  -2   9   4     2146.17     2227.53     34.79 o 
  -1   9   4      375.45      435.15     12.08 o 
   0   9   4        1.17       -2.23      1.59 o 
   1   9   4      174.60      174.89      9.28 o 
   2   9   4      121.50      154.84      6.54 o 
   3   9   4        1.35        1.70      2.47 o 
   4   9   4      417.47      403.76     14.36 o 
   5   9   4       15.97       15.76      8.25 o 
   6   9   4      267.45      283.61     16.14 o 
  -7  10   4       49.57       44.00      6.90 o 
  -6  10   4       56.31       39.52      7.20 o 
  -5  10   4       44.69       35.49      5.72 o 
  -4  10   4       49.66       62.55      8.42 o 
  -3  10   4       89.84      104.04     17.85 o 
  -2  10   4      178.92      164.46      8.40 o 
  -1  10   4        8.65        8.12      3.65 o 
   0  10   4      409.24      391.81      7.70 o 
   1  10   4      560.84      535.69     12.29 o 
   2  10   4     1338.21     1335.99     19.67 o 
   3  10   4      118.09      128.44      6.62 o 
   4  10   4       11.13       14.43      4.90 o 
   5  10   4        3.19        4.86      4.75 o 
   6  10   4        5.98        8.99      5.87 o 
  -7  11   4       22.74       12.88      6.92 o 
  -6  11   4       19.42       15.95      7.65 o 
  -5  11   4       33.39       36.11      9.04 o 
  -4  11   4      290.53      321.10     17.62 o 
  -3  11   4        0.59        2.29      3.64 o 
  -2  11   4      332.72      330.90     11.34 o 
  -1  11   4        0.54       -1.55      3.29 o 
   0  11   4      181.80      154.04      5.10 o 
   1  11   4      260.27      203.14      7.73 o 
   2  11   4       23.98       42.47      3.90 o 
   3  11   4       63.36       71.19      5.13 o 
   4  11   4       10.15       12.76      4.66 o 
   5  11   4      247.95      256.74     14.52 o 
   6  11   4        0.75       -8.96      4.76 o 
  -7  12   4      240.34      256.13     17.84 o 
  -6  12   4      646.52      619.42     23.99 o 
  -5  12   4     1109.53     1165.99     22.94 o 
  -4  12   4     1251.30     1252.21     22.75 o 
  -3  12   4      361.09      352.82     11.08 o 
  -2  12   4      406.09      414.07     16.23 o 
  -1  12   4       97.77       93.64      6.99 o 
   0  12   4      529.27      555.91     12.17 o 
   1  12   4     1141.40     1066.28     30.94 o 
   2  12   4       81.78       83.51      5.07 o 
   3  12   4      181.32      166.02      7.44 o 
   4  12   4     1293.53     1301.95     27.82 o 
   5  12   4      316.23      349.57     25.59 o 
   6  12   4        6.12       13.28      6.17 o 
  -7  13   4        2.98        0.45      6.09 o 
  -6  13   4       14.11       17.22      6.62 o 
  -5  13   4      150.64      149.98      9.23 o 
  -4  13   4     1536.75     1525.83     26.11 o 
  -3  13   4     1121.62     1118.32     23.24 o 
  -2  13   4      972.28      967.16     20.10 o 
  -1  13   4      317.29      296.53     11.43 o 
   0  13   4     2671.64     2635.22     46.09 o 
   1  13   4     1064.54      945.82     50.69 o 
   2  13   4      158.89      137.25      7.01 o 
   3  13   4       16.73       11.34      4.26 o 
   4  13   4      121.42      126.09     11.84 o 
   5  13   4       28.93       21.93      6.07 o 
   6  13   4       64.68       57.08      8.75 o 
  -7  14   4      210.80      215.52     14.72 o 
  -6  14   4     1131.00     1130.05     27.30 o 
  -5  14   4      214.60      239.47     10.67 o 
  -4  14   4       76.10       84.70      6.88 o 
  -3  14   4      139.10      147.27      7.47 o 
  -2  14   4      592.80      643.03     15.96 o 
  -1  14   4       10.83       13.31      4.10 o 
   0  14   4        3.02        6.34      4.96 o 
   1  14   4      320.80      298.59     23.92 o 
   2  14   4      175.66      191.60      7.13 o 
   3  14   4      296.21      293.39     11.57 o 
   4  14   4       14.60        5.20      4.52 o 
   5  14   4      114.51      124.93     10.44 o 
   6  14   4        2.85       -0.35      5.30 o 
  -7  15   4       49.83       45.49      8.44 o 
  -6  15   4      847.18      836.17     23.03 o 
  -5  15   4       64.88       78.25      7.26 o 
  -4  15   4     1091.04     1084.62     21.12 o 
  -3  15   4       63.91       72.31      5.91 o 
  -2  15   4     1327.27     1332.66     24.92 o 
  -1  15   4      239.28      230.29     13.33 o 
   0  15   4       39.87       24.83      5.77 o 
   1  15   4        0.58       -0.05      2.78 o 
   2  15   4        0.79        0.75      2.76 o 
   3  15   4     2382.68     2484.13     49.17 o 
   4  15   4      356.22      346.15     14.00 o 
   5  15   4       52.78       59.91      8.02 o 
   6  15   4      350.90      373.72     23.90 o 
  -7  16   4      805.64      821.95     24.35 o 
  -6  16   4      254.72      266.76     13.91 o 
  -5  16   4      461.11      444.76     13.51 o 
  -4  16   4      655.70      694.27     16.06 o 
  -3  16   4       14.23       28.88      4.88 o 
  -2  16   4      282.60      310.99     15.93 o 
  -1  16   4        1.01       -0.19      3.10 o 
   0  16   4       17.66       14.01      5.66 o 
   1  16   4      176.66      171.29     10.66 o 
   2  16   4      292.16      323.41     16.66 o 
   3  16   4      100.21       90.57      7.87 o 
   4  16   4      247.05      255.67     13.02 o 
   5  16   4      258.20      242.85     14.18 o 
   6  16   4        6.53        8.37      5.99 o 
  -7  17   4      117.45      122.02     11.23 o 
  -6  17   4      579.19      585.87     19.07 o 
  -5  17   4      105.66      133.45     10.87 o 
  -4  17   4      206.54      215.56     11.51 o 
  -3  17   4     2058.61     2086.49     32.02 o 
  -2  17   4       34.03       40.51      5.83 o 
  -1  17   4       58.36       46.41      5.67 o 
   0  17   4      104.52      105.85      8.77 o 
   1  17   4      581.26      490.46     16.06 o 
   2  17   4      333.57      302.97     12.81 o 
   3  17   4        1.51        0.66      3.65 o 
   4  17   4       39.40       45.31      6.87 o 
   5  17   4       76.51       81.61      9.83 o 
  -7  18   4       49.79       61.07      9.17 o 
  -6  18   4       23.50       31.10      8.46 o 
  -5  18   4      774.47      796.35     21.27 o 
  -4  18   4     2413.64     2391.73     37.02 o 
  -3  18   4      677.94      657.14     15.03 o 
  -2  18   4     2283.39     2292.88     37.21 o 
  -1  18   4     1153.72     1046.72     21.67 o 
   0  18   4     1375.50     1314.01     28.62 o 
   1  18   4      211.27      242.54     12.15 o 
   2  18   4     1705.81     1765.62     36.35 o 
   3  18   4       11.38       13.41      5.45 o 
   4  18   4      341.09      341.99     17.55 o 
   5  18   4      525.43      515.54     18.27 o 
  -7  19   4       68.04       67.78     13.32 o 
  -6  19   4      206.81      199.40     13.11 o 
  -5  19   4     1185.83     1208.88     40.63 o 
  -4  19   4     2907.30     2879.66     42.90 o 
  -3  19   4      143.05      135.47      7.46 o 
  -2  19   4       94.41      111.75      8.17 o 
  -1  19   4       99.96       86.14      7.32 o 
   0  19   4       14.00       14.07      5.32 o 
   1  19   4        0.24       -3.42      4.10 o 
   2  19   4      647.68      679.58     19.93 o 
   3  19   4     1957.79     2024.65     42.89 o 
   4  19   4        4.39        4.59      4.54 o 
   5  19   4      284.44      282.07     21.83 o 
  -7  20   4       64.02       69.21      9.72 o 
  -6  20   4      301.50      302.58     15.14 o 
  -5  20   4      105.63      113.30      9.68 o 
  -4  20   4     1023.12     1007.31     20.45 o 
  -3  20   4      191.89      205.24      8.88 o 
  -2  20   4      672.64      690.02     17.38 o 
  -1  20   4     1333.58     1328.21     25.63 o 
   0  20   4       71.49       78.87      8.55 o 
   1  20   4      315.53      328.42     13.81 o 
   2  20   4       77.29       79.65     14.93 o 
   3  20   4       33.28       27.69      5.50 o 
   4  20   4      509.34      513.96     19.22 o 
   5  20   4      139.85      152.80     11.90 o 
  -7  21   4        1.39        4.72      6.34 o 
  -6  21   4      179.45      177.81     14.39 o 
  -5  21   4      281.02      286.70     16.35 o 
  -4  21   4      124.24      129.76      8.39 o 
  -3  21   4     1097.14     1084.28     29.71 o 
  -2  21   4      913.79      933.88     20.85 o 
  -1  21   4      820.66      860.99     19.91 o 
   0  21   4      982.22     1021.63     25.15 o 
   1  21   4      133.35      141.85     10.51 o 
   2  21   4       14.84        8.30      6.81 o 
   3  21   4      441.18      434.64     22.38 o 
   4  21   4        6.08       13.44      5.74 o 
   5  21   4       41.74       28.48      6.85 o 
  -6  22   4        9.71       -1.52      4.75 o 
  -5  22   4        8.64       16.86      5.97 o 
  -4  22   4      365.17      363.78     13.66 o 
  -3  22   4       86.13       96.32      8.51 o 
  -2  22   4       32.75       44.24      6.22 o 
  -1  22   4     2725.44     2532.18     40.81 o 
   0  22   4      709.94      630.97     19.11 o 
   1  22   4     1133.69     1128.19     35.18 o 
   2  22   4      332.81      341.47     19.35 o 
   3  22   4       53.69       48.89      7.95 o 
   4  22   4      151.42      140.60     10.94 o 
   5  22   4      331.47      330.86     15.67 o 
  -6  23   4        0.31        1.63      4.86 o 
  -5  23   4      234.51      237.02     12.77 o 
  -4  23   4      622.42      614.17     17.99 o 
  -3  23   4      222.25      237.82      9.44 o 
  -2  23   4     3716.25     3671.57     54.57 o 
  -1  23   4      502.97      566.55     17.56 o 
   0  23   4      526.81      541.83     18.08 o 
   1  23   4      389.48      334.06     23.11 o 
   2  23   4      301.54      307.31     18.75 o 
   3  23   4        2.31        4.45      7.10 o 
   4  23   4      343.44      328.96     14.52 o 
   5  23   4       50.06       61.78      8.64 o 
  -6  24   4      703.82      687.48     17.45 o 
  -5  24   4       21.98       19.83      9.96 o 
  -4  24   4      330.22      317.38     13.60 o 
  -3  24   4      465.71      508.33     13.28 o 
  -2  24   4     2625.40     2599.61     41.93 o 
  -1  24   4        1.68       12.99      4.72 o 
   0  24   4       11.33       -1.20      4.79 o 
   1  24   4     2622.42     2574.95     61.78 o 
   2  24   4        3.61       -5.16      6.37 o 
   3  24   4      808.90      785.96     31.36 o 
   4  24   4     1090.01     1151.34     32.20 o 
   5  24   4      610.64      622.74     20.70 o 
  -6  25   4       58.27       56.25      7.01 o 
  -5  25   4       78.17       70.66      8.78 o 
  -4  25   4      606.72      615.25     18.36 o 
  -3  25   4     1633.63     1595.94     27.36 o 
  -2  25   4      176.01      168.82     10.06 o 
  -1  25   4      191.59      213.37     14.32 o 
   0  25   4        4.31        6.85      5.81 o 
   1  25   4     3051.63     2928.50     68.43 o 
   2  25   4        2.29      -12.74      6.37 o 
   3  25   4       19.06       30.84      9.44 o 
   4  25   4      169.77      172.50     18.30 o 
   5  25   4      236.41      215.79     16.32 o 
  -6  26   4        3.64        1.45      4.97 o 
  -5  26   4      153.76      144.62     11.28 o 
  -4  26   4       39.92       35.02      7.98 o 
  -3  26   4        1.80       12.57      5.11 o 
  -2  26   4     1049.78     1021.11     22.30 o 
  -1  26   4      797.83      782.55     20.05 o 
   0  26   4      946.45      986.43     25.56 o 
   1  26   4      322.14      315.71     18.87 o 
   2  26   4      197.99      199.41     17.91 o 
   3  26   4      204.28      209.16     19.43 o 
   4  26   4      367.51      366.43     24.11 o 
   5  26   4      248.70      242.34     38.84 o 
  -6  27   4       17.94       20.93      5.98 o 
  -5  27   4       27.97       34.15      7.14 o 
  -4  27   4        6.69        6.92      5.55 o 
  -3  27   4      120.59      116.65      8.81 o 
  -2  27   4       10.49       23.58      5.33 o 
  -1  27   4        4.20        6.76      4.50 o 
   0  27   4      104.28       85.68     11.85 o 
   1  27   4       79.25       53.89     10.66 o 
   2  27   4       31.92       26.45      9.15 o 
   3  27   4     1093.79     1154.97     40.19 o 
   4  27   4       25.28       21.25      9.86 o 
  -6  28   4      699.76      666.14     22.24 o 
  -5  28   4      104.26       99.49     13.35 o 
  -4  28   4      149.33      154.82     10.95 o 
  -3  28   4      348.60      349.99     13.09 o 
  -2  28   4      154.58      168.18     10.23 o 
  -1  28   4       71.93       68.03      7.33 o 
   0  28   4      284.24      308.99     19.21 o 
   1  28   4      325.21      298.25     21.33 o 
   2  28   4      199.31      189.38     17.87 o 
   3  28   4      190.33      191.52     22.17 o 
   4  28   4      288.46      255.24     22.24 o 
  -6  29   4       21.81       19.01      6.02 o 
  -5  29   4      223.54      219.43     11.04 o 
  -4  29   4      223.71      224.88     12.26 o 
  -3  29   4      103.33      100.92     14.50 o 
  -2  29   4       14.88       12.85      5.04 o 
  -1  29   4      185.78      210.27     13.31 o 
   0  29   4      848.02      903.33     32.04 o 
   1  29   4     1067.97     1097.34     36.84 o 
   2  29   4      151.04      146.97     16.61 o 
   3  29   4      208.65      201.19     19.43 o 
   4  29   4       47.73       63.84     18.43 o 
  -5  30   4      427.06      440.96     14.12 o 
  -4  30   4        0.23        4.52      5.75 o 
  -3  30   4      139.58      114.33     15.14 o 
  -2  30   4      290.76      321.87     13.43 o 
  -1  30   4     2282.74     2211.68     38.32 o 
   0  30   4        1.28        2.97      7.23 o 
   1  30   4        0.83       10.37      8.11 o 
   2  30   4      226.43      227.52     19.91 o 
   3  30   4      995.60     1011.63     41.89 o 
   4  30   4       10.22       10.68     13.35 o 
  -5  31   4      705.30      770.15     19.01 o 
  -4  31   4      327.68      337.71     14.88 o 
  -3  31   4       32.82       26.71     10.86 o 
  -2  31   4      490.38      465.35     17.63 o 
  -1  31   4       18.80       27.14      6.05 o 
   0  31   4       28.01       29.08      9.41 o 
   1  31   4      238.23      231.02     20.20 o 
   2  31   4     1381.35     1398.44     46.18 o 
   3  31   4      670.08      681.52     31.12 o 
   4  31   4       10.40        8.11      9.66 o 
  -5  32   4        2.12        8.25      5.47 o 
  -4  32   4       64.39       72.00      7.30 o 
  -3  32   4       12.50       -9.84      9.18 o 
  -2  32   4      314.26      322.89     21.49 o 
  -1  32   4      157.47      168.37     12.82 o 
   0  32   4       40.00       35.30     10.45 o 
   1  32   4       29.28       37.98     10.56 o 
   2  32   4      508.85      504.64     26.15 o 
   3  32   4      259.18      288.00     30.69 o 
   4  32   4       14.33       15.77     10.07 o 
  -5  33   4       30.04       29.48      6.39 o 
  -4  33   4       18.45       21.81      5.66 o 
  -3  33   4      170.64      169.43     17.52 o 
  -2  33   4       45.12       36.77     11.34 o 
  -1  33   4        1.21        8.85      5.76 o 
   0  33   4      500.73      486.61     24.49 o 
   1  33   4      315.80      302.72     21.15 o 
   2  33   4      196.49      203.63     19.78 o 
   3  33   4       30.11       17.83     20.52 o 
  -5  34   4        4.74        3.77      5.57 o 
  -4  34   4      190.49      168.78     10.01 o 
  -3  34   4       67.77       74.39     13.48 o 
  -2  34   4      355.26      371.56     45.18 o 
  -1  34   4      873.23      876.36     25.60 o 
   0  34   4       30.33       35.78     10.18 o 
   1  34   4       30.23       26.57     10.33 o 
   2  34   4      251.41      219.55     20.41 o 
   3  34   4      939.87     1007.54     74.42 o 
  -4  35   4       15.59       10.15      5.50 o 
  -3  35   4       41.76       28.75      7.90 o 
  -2  35   4       68.56       38.19     11.95 o 
  -1  35   4       24.50       43.54      8.01 o 
   0  35   4      219.15      236.70     20.33 o 
   1  35   4      250.70      225.09     20.27 o 
   2  35   4      247.65      268.33     31.04 o 
   3  35   4      626.08      631.77     31.41 o 
  -4  36   4       74.16       71.86     10.06 o 
  -3  36   4      166.56      189.90     13.73 o 
  -2  36   4      131.10      150.16     27.51 o 
  -1  36   4      175.80      183.18     28.53 o 
   0  36   4      138.12      146.17     16.49 o 
   1  36   4       19.41       14.75      9.77 o 
   2  36   4       65.80       52.59     17.97 o 
   3  36   4       33.96       26.23     14.62 o 
  -4  37   4      332.15      349.24     17.29 o 
  -3  37   4      327.14      284.89     15.59 o 
  -2  37   4      229.16      218.78     31.02 o 
  -1  37   4      427.19      422.49     40.62 o 
   0  37   4      733.50      792.31     73.52 o 
   1  37   4     1191.47     1234.34     64.12 o 
   2  37   4      164.83      130.27     17.05 o 
  -3  38   4       28.15       26.81     10.25 o 
  -2  38   4      112.57      106.05     19.20 o 
  -1  38   4       45.54       54.81     22.14 o 
   0  38   4        0.02       11.06     15.82 o 
   1  38   4       81.59      102.32     15.83 o 
   2  38   4       12.62       20.03     10.50 o 
  -3  39   4      150.89      136.40     17.87 o 
  -2  39   4       38.19       10.67     17.48 o 
  -1  39   4      699.02      767.03     32.68 o 
   0  39   4      890.67      897.32     25.54 o 
   1  39   4      496.21      525.21     20.03 o 
   2  39   4       16.55       17.37     10.53 o 
  -3  40   4       42.00       49.41     11.27 o 
  -2  40   4       34.82       27.26     10.31 o 
  -1  40   4      208.25      214.86     18.04 o 
   0  40   4       45.31       39.11     11.40 o 
   1  40   4      396.36      400.62     18.24 o 
  -2  41   4      114.82      130.33     15.12 o 
  -1  41   4        6.06       -3.88      9.76 o 
   0  41   4      812.39      824.47     30.19 o 
   1  41   4       69.14       59.47      9.98 o 
  -1  42   4      932.10      968.70     33.01 o 
   0  42   4      132.15      113.56     14.68 o 
  -7   1   5       83.64       61.91      7.91 o 
  -6   1   5      978.12     1011.26     25.16 o 
  -5   1   5      180.24      181.71     17.25 o 
  -4   1   5       48.71       53.95      7.49 o 
  -3   1   5      631.14      631.76     18.18 o 
  -2   1   5     1212.01     1235.76     28.45 o 
  -1   1   5       12.60        8.22      5.44 o 
   0   1   5      161.06      166.58      6.85 o 
   1   1   5     1705.98     1713.71     20.33 o 
   2   1   5        8.33       13.93      2.86 o 
   3   1   5        0.20        3.08      3.00 o 
   4   1   5       46.40       62.29      6.09 o 
   5   1   5      278.60      270.72     12.19 o 
  -7   2   5       17.65       22.73      6.75 o 
  -6   2   5      598.35      591.65     20.19 o 
  -5   2   5       31.73       31.16     18.73 o 
  -4   2   5      161.78      168.95     11.30 o 
  -3   2   5       21.78       22.11      6.33 o 
  -2   2   5     1011.73      951.32     27.04 o 
  -1   2   5       61.25       60.38      6.69 o 
   0   2   5      471.11      494.29     10.56 o 
   1   2   5     1164.06     1134.35     15.21 o 
   2   2   5     3512.21     3458.50     36.27 o 
   3   2   5       57.36       51.84      4.64 o 
   4   2   5      406.03      403.78     11.94 o 
   5   2   5       34.24       37.95      7.08 o 
  -7   3   5      778.32      822.50     19.60 o 
  -6   3   5      543.60      535.99     17.99 o 
  -5   3   5      263.56      260.27     14.00 o 
  -4   3   5        0.13       11.51      5.68 o 
  -3   3   5      264.46      271.53     13.15 o 
  -2   3   5      538.46      563.87     20.87 o 
  -1   3   5     3306.89     3234.89     51.89 o 
   0   3   5      765.41      746.03     13.43 o 
   1   3   5       11.43        8.99      2.41 o 
   2   3   5      145.70      149.37      6.68 o 
   3   3   5      150.41      169.63      7.64 o 
   4   3   5      418.50      410.11     16.74 o 
   5   3   5      529.80      522.73     18.02 o 
  -7   4   5      446.54      428.04     17.66 o 
  -6   4   5       11.81        2.89      6.70 o 
  -5   4   5      358.30      342.35     11.43 o 
  -4   4   5     2063.77     2060.37     40.31 o 
  -3   4   5        2.11        4.47      6.14 o 
  -2   4   5      111.23      114.10      9.72 o 
  -1   4   5       47.09       49.90      8.45 o 
   0   4   5     1281.93     1263.18     18.85 o 
   1   4   5       38.50       38.55      3.57 o 
   2   4   5       30.68       28.23      3.49 o 
   3   4   5      889.99      910.08     15.81 o 
   4   4   5      278.51      284.99     11.96 o 
   5   4   5       55.50       29.90      6.67 o 
  -7   5   5       31.97       24.38      8.87 o 
  -6   5   5       53.33       48.36      7.05 o 
  -5   5   5        0.82       -6.57      5.14 o 
  -4   5   5        1.45       16.64      6.64 o 
  -3   5   5      383.05      386.27     15.23 o 
  -2   5   5      100.36      102.43     13.73 o 
  -1   5   5        9.92        5.74      2.90 o 
   0   5   5     1631.16     1574.30     22.04 o 
   1   5   5      595.89      582.80     10.81 o 
   2   5   5      581.72      588.68     15.30 o 
   3   5   5     1081.36     1076.23     21.83 o 
   4   5   5      118.45      131.29      8.88 o 
   5   5   5      283.02      289.67     15.68 o 
  -7   6   5      336.84      335.21     16.57 o 
  -6   6   5       19.29       15.66      5.82 o 
  -5   6   5       22.88       24.86      5.21 o 
  -4   6   5       89.32       98.18      9.77 o 
  -3   6   5      435.33      509.22     23.11 o 
  -2   6   5     1398.25     1403.30     30.27 o 
   0   6   5      478.80      446.00     19.32 o 
   1   6   5      117.71      119.70      5.58 o 
   2   6   5       96.70       96.37      5.35 o 
   3   6   5       69.90       76.14      5.89 o 
   4   6   5       50.00       44.73      6.87 o 
   5   6   5       25.78       24.90      8.20 o 
  -7   7   5        0.26       -0.89      6.20 o 
  -6   7   5      118.40      132.25     11.70 o 
  -5   7   5        9.44       21.77      5.34 o 
  -4   7   5      265.44      290.84     14.20 o 
  -3   7   5      524.43      536.90     17.79 o 
  -2   7   5      605.62      590.12     18.38 o 
  -1   7   5     1144.95     1162.40     23.00 o 
   0   7   5     4948.93     4715.05     91.64 o 
   1   7   5      253.29      245.75      6.93 o 
   2   7   5      260.48      266.66      7.61 o 
   3   7   5      978.88      915.51     17.13 o 
   4   7   5      643.76      662.51     25.94 o 
   5   7   5       62.75       74.76      8.87 o 
  -7   8   5      391.36      435.74     16.07 o 
  -6   8   5       93.32       98.31      9.26 o 
  -5   8   5     1644.04     1588.97     27.70 o 
  -4   8   5     1911.04     1998.88     40.10 o 
  -3   8   5     2314.55     2306.62     46.28 o 
  -2   8   5       20.82       16.85      5.30 o 
  -1   8   5     1140.59     1158.13     24.23 o 
   0   8   5      567.74      490.32     40.69 o 
   1   8   5      209.12      220.36      6.70 o 
   2   8   5      379.23      357.01      8.78 o 
   3   8   5      120.20      125.86      7.10 o 
   4   8   5     1001.40     1020.79     24.62 o 
   5   8   5      125.89      118.86     10.69 o 
  -7   9   5      137.33      129.95     11.62 o 
  -6   9   5       94.28       88.88      8.34 o 
  -5   9   5      151.45      159.21      9.17 o 
  -4   9   5      782.26      878.19     23.88 o 
  -3   9   5        0.72        9.53      6.84 o 
  -2   9   5      148.53      137.56      9.04 o 
  -1   9   5     1126.64     1100.97     22.61 o 
   0   9   5     1444.02     1447.21     31.09 o 
   1   9   5       63.53       51.51      4.88 o 
   2   9   5      371.72      386.32      9.99 o 
   3   9   5      719.22      732.47     14.92 o 
   4   9   5      568.57      577.88     17.95 o 
   5   9   5      248.26      266.98     21.30 o 
  -7  10   5       10.13        9.50      6.89 o 
  -6  10   5       20.81       14.86      5.80 o 
  -5  10   5      174.96      182.73      9.82 o 
  -4  10   5      591.63      613.41     19.86 o 
  -3  10   5      538.38      535.93     22.95 o 
  -2  10   5     2869.15     2903.48     44.91 o 
  -1  10   5     1952.36     2025.18     34.27 o 
   0  10   5       51.68       65.90      6.51 o 
   1  10   5     1687.08     1590.82     28.44 o 
   2  10   5     2584.69     2621.64     33.66 o 
   3  10   5       82.33       92.75      6.63 o 
   4  10   5        0.03        1.90      4.27 o 
   5  10   5      342.43      358.77     16.44 o 
  -7  11   5        1.71       -8.27      6.45 o 
  -6  11   5      836.70      809.63     19.70 o 
  -5  11   5     1480.63     1516.45     27.15 o 
  -4  11   5       71.39       74.80      9.29 o 
  -3  11   5     1879.15     1742.09     36.19 o 
  -2  11   5      776.01      768.24     18.91 o 
  -1  11   5       55.69       69.55      8.03 o 
   0  11   5      278.97      282.61     26.59 o 
   1  11   5      121.66      125.54     15.55 o 
   2  11   5      124.21      138.51      6.99 o 
   3  11   5        0.91        2.72      3.33 o 
   4  11   5       25.79       18.95      5.45 o 
   5  11   5      209.58      205.71     13.65 o 
  -7  12   5       27.71       26.86      7.74 o 
  -6  12   5       19.08       34.24      6.73 o 
  -5  12   5      379.40      395.94     12.80 o 
  -4  12   5       24.55       33.18      7.89 o 
  -3  12   5      210.58      226.05     16.11 o 
  -2  12   5     1069.59     1025.05     22.13 o 
  -1  12   5     1532.96     1452.18     27.34 o 
   0  12   5      329.47      335.17     12.20 o 
   1  12   5      243.40      217.33     14.33 o 
   2  12   5       67.25       61.07      6.26 o 
   3  12   5      466.69      463.63     15.19 o 
   4  12   5       83.98       86.44      8.87 o 
   5  12   5       80.13       65.35     13.82 o 
  -7  13   5       13.00       18.53      7.40 o 
  -6  13   5      512.08      521.04     15.74 o 
  -5  13   5      473.12      498.79     14.22 o 
  -4  13   5      313.25      299.28     15.20 o 
  -3  13   5      884.55      866.93     33.88 o 
  -2  13   5      575.80      548.10     15.93 o 
  -1  13   5       25.45       39.64      6.94 o 
   0  13   5       64.85       59.50      6.69 o 
   1  13   5      187.10      194.11     11.70 o 
   2  13   5      349.20      354.12     12.19 o 
   3  13   5        9.95       14.85      6.23 o 
   4  13   5       29.11       24.65      6.09 o 
   5  13   5      141.23      161.29     12.33 o 
  -7  14   5      107.41      116.02     11.34 o 
  -6  14   5        7.12       14.38     10.73 o 
  -5  14   5       92.27       92.47      7.77 o 
  -4  14   5      176.40      182.34     12.91 o 
  -3  14   5       21.14       27.35      7.53 o 
  -2  14   5     2048.42     2037.26     35.01 o 
  -1  14   5      684.93      639.68     23.35 o 
   0  14   5      145.98      132.13      9.15 o 
   1  14   5     1239.54     1213.99     28.35 o 
   2  14   5     1542.46     1560.67     34.11 o 
   3  14   5      410.67      391.95     18.69 o 
   4  14   5      427.46      389.15     15.00 o 
   5  14   5      322.80      344.70     16.10 o 
  -7  15   5      491.06      447.36     19.20 o 
  -6  15   5       88.07       91.85      9.48 o 
  -5  15   5      117.51      133.31      9.97 o 
  -4  15   5     1094.97     1114.16     35.03 o 
  -3  15   5        9.24        6.56      6.63 o 
  -2  15   5      131.14      142.71      9.66 o 
  -1  15   5      968.87      910.89     21.92 o 
   0  15   5      332.96      301.62     12.06 o 
   1  15   5       33.93       48.42      7.14 o 
   2  15   5       84.29       84.67      8.55 o 
   3  15   5      486.62      459.44     18.09 o 
   4  15   5      184.92      189.05     12.28 o 
   5  15   5      705.25      740.72     22.52 o 
  -7  16   5      653.31      671.20     22.00 o 
  -6  16   5      141.39      120.89     11.63 o 
  -5  16   5       86.80       90.49     10.85 o 
  -4  16   5      399.18      440.53     18.06 o 
  -3  16   5      323.52      299.96     14.92 o 
  -2  16   5        2.82       -6.08      4.46 o 
  -1  16   5       11.76       13.74      4.91 o 
   0  16   5      360.03      380.36     17.10 o 
   1  16   5       30.00       36.31      6.74 o 
   2  16   5        1.01        4.31      5.94 o 
   3  16   5       67.51       73.78      9.92 o 
   4  16   5       73.91       65.38      9.63 o 
   5  16   5       65.63       72.32      9.70 o 
  -6  17   5      292.38      313.21     14.55 o 
  -5  17   5      171.26      167.93     13.30 o 
  -4  17   5       16.18       32.58      8.38 o 
  -3  17   5     2049.88     1916.50     42.46 o 
  -2  17   5       19.63       20.65      5.49 o 
  -1  17   5      148.22      151.54      9.79 o 
   0  17   5      507.72      542.00     17.51 o 
   1  17   5      971.54      944.45     24.67 o 
   2  17   5      588.81      609.83     25.86 o 
   3  17   5     1454.08     1427.08     44.28 o 
   4  17   5       13.99        8.35      6.71 o 
   5  17   5       13.14       15.77      6.44 o 
  -6  18   5       11.40        8.67      6.21 o 
  -5  18   5        5.90        1.26      6.91 o 
  -4  18   5       65.91       87.94     13.12 o 
  -3  18   5       71.77       64.26      9.33 o 
  -2  18   5      149.41      147.96      9.92 o 
  -1  18   5      218.13      225.89     12.15 o 
   0  18   5        2.28        8.91      5.08 o 
   1  18   5       42.18       35.93      7.57 o 
   2  18   5        8.81       20.39     12.03 o 
   3  18   5       71.18       79.09     12.58 o 
   4  18   5      129.08      115.87     12.05 o 
   5  18   5        4.18        8.24      6.79 o 
  -6  19   5      152.98      141.76     23.96 o 
  -5  19   5       16.36        6.62      8.68 o 
  -4  19   5      158.35      202.21     20.75 o 
  -3  19   5      146.55      165.80     12.95 o 
  -2  19   5       54.85       60.14      7.31 o 
  -1  19   5       19.27       26.14      5.98 o 
   0  19   5      930.44      904.11     21.36 o 
   1  19   5      147.65      124.57     10.37 o 
   2  19   5      139.03      111.31     13.60 o 
   3  19   5        0.88       -6.71      5.88 o 
   4  19   5        1.17        2.85      5.78 o 
  -6  20   5      305.35      311.87     15.31 o 
  -5  20   5      386.38      341.10     21.63 o 
  -4  20   5      391.42      423.27     18.20 o 
  -3  20   5       51.35       62.91     13.32 o 
  -2  20   5      359.55      365.21     13.80 o 
  -1  20   5      178.72      176.56     10.74 o 
   0  20   5      243.92      295.78     14.57 o 
   1  20   5      247.72      230.56     13.40 o 
   2  20   5      288.14      256.69     22.22 o 
   3  20   5       64.32       70.97     12.08 o 
   4  20   5      186.06      187.81     14.91 o 
  -6  21   5      115.02      115.44     10.84 o 
  -5  21   5      325.14      333.40     21.73 o 
  -4  21   5      252.99      255.96     15.80 o 
  -3  21   5       78.36       84.68     10.28 o 
  -2  21   5       45.06       46.60      8.20 o 
  -1  21   5      972.98      957.92     24.09 o 
   0  21   5      196.05      214.66     18.56 o 
   1  21   5      137.22      119.48     13.68 o 
   2  21   5        0.05       -3.74      6.47 o 
   3  21   5      291.07      294.07     31.50 o 
   4  21   5      119.51      124.45     16.05 o 
  -6  22   5       31.60       45.15     11.08 o 
  -5  22   5       19.39       13.85      9.95 o 
  -4  22   5       32.69       45.12      9.01 o 
  -3  22   5      135.41      136.65     12.10 o 
  -2  22   5       55.67       50.21      7.22 o 
  -1  22   5      371.80      380.36     14.81 o 
   0  22   5       91.32      100.79     10.15 o 
   1  22   5      239.32      229.12     18.82 o 
   2  22   5      214.14      277.63     21.31 o 
   3  22   5        0.04        3.15      7.13 o 
   4  22   5       55.69       42.82     11.58 o 
  -6  23   5      491.74      473.48     18.05 o 
  -5  23   5      139.07      138.66     16.95 o 
  -4  23   5        3.97       -0.27      9.16 o 
  -3  23   5     1429.16     1369.31     33.04 o 
  -2  23   5      116.96       98.75      9.03 o 
  -1  23   5       31.84       21.91      6.08 o 
   0  23   5       34.50       24.23     12.14 o 
   1  23   5       77.68       57.30     11.03 o 
   2  23   5        1.21       -4.26      8.87 o 
   3  23   5      129.25      128.08     15.60 o 
   4  23   5       45.03       30.91     12.83 o 
  -6  24   5       28.01       50.39     12.31 o 
  -5  24   5        0.01        6.12     11.96 o 
  -4  24   5      255.51      244.86     20.45 o 
  -3  24   5       43.99       58.57      9.22 o 
  -2  24   5      129.16      138.37     12.08 o 
  -1  24   5      394.98      393.46     14.60 o 
   0  24   5      468.92      443.58     17.67 o 
   1  24   5     1881.93     1761.97     61.17 o 
   2  24   5      227.34      211.84     18.97 o 
   3  24   5      147.02      139.13     24.36 o 
   4  24   5       23.82       27.03     11.67 o 
  -6  25   5      163.08      205.22     20.71 o 
  -5  25   5      160.64      152.65     28.73 o 
  -4  25   5       27.68       14.83     11.11 o 
  -3  25   5      146.61      149.62     12.85 o 
  -2  25   5      367.26      369.26     17.07 o 
  -1  25   5      194.52      204.91     13.84 o 
   0  25   5       11.41       14.31      8.97 o 
   1  25   5        2.20       16.25      8.53 o 
   2  25   5      105.72       77.63     12.51 o 
   3  25   5       86.87       58.45     12.14 o 
   4  25   5      117.05      135.61     38.08 o 
  -5  26   5      270.80      283.61     22.61 o 
  -4  26   5       54.23       49.69     12.55 o 
  -3  26   5      530.91      519.15     22.12 o 
  -2  26   5      177.98      181.30     11.94 o 
  -1  26   5     1600.90     1531.88     30.62 o 
   0  26   5       14.12       15.49      8.65 o 
   1  26   5     1008.84     1057.89     36.77 o 
   2  26   5      188.72      212.27     19.56 o 
   3  26   5      107.80      105.97     15.34 o 
   4  26   5      130.67      142.45     18.10 o 
  -5  27   5      150.38      147.09     17.72 o 
  -4  27   5        8.13       11.24     10.42 o 
  -3  27   5        8.65        9.90      7.06 o 
  -2  27   5     1326.75     1329.96     28.09 o 
  -1  27   5        2.01        1.36      5.55 o 
   0  27   5      528.84      479.12     24.34 o 
   1  27   5        1.65        5.08     16.60 o 
   2  27   5       71.34       67.25     12.90 o 
   3  27   5       41.83       20.98     15.23 o 
  -5  28   5       36.47       43.88     12.62 o 
  -4  28   5      344.95      372.76     48.42 o 
  -3  28   5      277.46      262.53     15.46 o 
  -2  28   5       32.01       24.79      6.59 o 
  -1  28   5       45.08       41.41      7.01 o 
   0  28   5      175.01      132.30     15.54 o 
   1  28   5       81.89       38.02     10.81 o 
   2  28   5       37.38       22.76     10.05 o 
   3  28   5      448.92      496.04     27.52 o 
  -5  29   5        8.55       -4.32      9.48 o 
  -4  29   5       10.68        6.19      9.90 o 
  -3  29   5      347.96      366.67     23.78 o 
  -2  29   5      239.74      204.37     12.42 o 
  -1  29   5     1767.54     1730.10     33.73 o 
   0  29   5      568.01      589.19     27.36 o 
   1  29   5      976.27      951.73     41.74 o 
   2  29   5       10.14       12.46     19.16 o 
   3  29   5      898.74      894.54     37.31 o 
  -5  30   5       25.37        1.75     10.36 o 
  -4  30   5      500.85      469.65     25.77 o 
  -3  30   5      175.61      151.49     17.62 o 
  -2  30   5      207.24      199.86     12.37 o 
  -1  30   5       29.05       53.79      8.59 o 
   0  30   5      206.52      241.16     20.49 o 
   1  30   5       38.23       44.39     16.22 o 
   2  30   5        7.06       16.99      9.85 o 
   3  30   5        1.06       25.65     10.24 o 
  -4  31   5        6.68        1.10     13.92 o 
  -3  31   5      196.52      176.19     21.31 o 
  -2  31   5      194.61      194.03     13.00 o 
  -1  31   5      101.05       90.70     10.85 o 
   0  31   5       77.61       88.46     14.31 o 
   1  31   5        0.88       11.98      9.43 o 
   2  31   5       13.44       21.46     12.10 o 
   3  31   5      520.11      481.20     27.95 o 
  -4  32   5      754.79      731.99     32.03 o 
  -3  32   5      154.03      148.46     35.20 o 
  -2  32   5        5.81        7.38      9.64 o 
  -1  32   5       74.80       70.65      9.94 o 
   0  32   5        0.56       -0.47      8.38 o 
   1  32   5        8.21       10.15      8.87 o 
   2  32   5        7.01       23.21     10.17 o 
   3  32   5        3.49        1.67      8.83 o 
  -4  33   5      174.97      182.37     20.10 o 
  -3  33   5        7.67        1.95     10.87 o 
  -2  33   5        8.34       -7.47     10.94 o 
  -1  33   5      879.95      946.20     28.19 o 
   0  33   5      570.00      609.59     28.69 o 
   1  33   5      209.11      287.29     29.72 o 
   2  33   5        4.64       16.54     12.00 o 
  -4  34   5      123.41      176.52     20.57 o 
  -3  34   5      321.62      311.73     38.15 o 
  -2  34   5      157.98      142.42     28.13 o 
  -1  34   5      155.52      181.22     14.38 o 
   0  34   5       29.79       44.24     12.01 o 
   1  34   5      547.66      564.00     28.75 o 
   2  34   5      322.03      378.37     27.76 o 
  -3  35   5      222.97      235.45     21.74 o 
  -2  35   5      310.96      273.05     34.92 o 
  -1  35   5       33.62       28.95      8.29 o 
   0  35   5       68.80       83.20     24.22 o 
   1  35   5       39.58       54.37     13.08 o 
   2  35   5       28.88       31.80     12.08 o 
  -3  36   5       17.47       -1.14     11.47 o 
  -2  36   5      293.82      232.06     33.00 o 
  -1  36   5      227.60      218.26     15.95 o 
   0  36   5       24.95       30.15     11.46 o 
   1  36   5      169.02      199.33     20.59 o 
  -3  37   5       38.65       24.26     13.01 o 
  -2  37   5       70.72       74.58     23.88 o 
  -1  37   5        6.86        4.98     18.72 o 
   0  37   5       12.57       18.61     11.01 o 
   1  37   5       78.12       70.18     15.36 o 
  -2  38   5      126.03       99.68     26.27 o 
  -1  38   5      151.99      150.67     29.63 o 
   0  38   5       95.55      117.95     17.22 o 
  -1  39   5      315.74      306.25     39.24 o 
  -6   0   6      504.80      482.98     38.16 o 
  -5   0   6      567.07      573.23     39.74 o 
  -4   0   6     2534.02     2503.73     87.47 o 
  -3   0   6      239.75      231.69     26.50 o 
  -2   0   6     1592.81     1530.07     60.12 o 
  -1   0   6       82.94       73.37     15.49 o 
   0   0   6      341.69      359.10     18.52 o 
   1   0   6      391.85      376.29     14.54 o 
   2   0   6     2392.44     2415.61     40.23 o 
   3   0   6      676.31      714.47     19.33 o 
   4   0   6      608.41      566.68     18.24 o 
  -6   1   6      214.25      203.13     21.47 o 
  -5   1   6        6.12        2.41     11.29 o 
  -4   1   6        2.45       34.90     11.30 o 
  -3   1   6      180.12      183.73     44.33 o 
  -2   1   6      232.13      204.87     16.47 o 
  -1   1   6     1494.60     1453.60     33.26 o 
   0   1   6      869.78      820.18     17.28 o 
   1   1   6       38.58       42.12      4.70 o 
   2   1   6      696.49      701.52     12.81 o 
   3   1   6      298.18      302.12      8.87 o 
   4   1   6      237.31      245.60      9.83 o 
  -6   2   6        0.04        4.20     13.03 o 
  -5   2   6        4.34       18.08     18.05 o 
  -4   2   6      261.34      265.14     20.63 o 
  -3   2   6       32.32       43.29     19.26 o 
  -2   2   6      272.64      281.55     18.77 o 
  -1   2   6      112.49      112.31     10.32 o 
   0   2   6       13.55       19.79      4.46 o 
   1   2   6      538.85      528.08     15.25 o 
   2   2   6     1280.21     1270.21     18.20 o 
   3   2   6      250.26      268.86      8.87 o 
   4   2   6      930.15      921.82     17.82 o 
  -6   3   6      683.37      666.99     32.06 o 
  -5   3   6       34.57       53.07     13.84 o 
  -4   3   6      621.43      586.93     26.76 o 
  -3   3   6      336.56      377.90     61.97 o 
  -2   3   6       17.34       27.35      9.29 o 
  -1   3   6       89.16       94.33      8.04 o 
   0   3   6     2503.00     2450.23     39.76 o 
   1   3   6        5.15        3.93      3.54 o 
   2   3   6       92.77       91.45      5.41 o 
   3   3   6       25.95       20.59      3.79 o 
   4   3   6       65.52       72.18      6.84 o 
  -6   4   6        2.83        6.86     13.80 o 
  -5   4   6      523.27      486.84     26.62 o 
  -4   4   6      207.43      203.32     18.85 o 
  -3   4   6       15.08       28.04      9.96 o 
  -2   4   6      337.21      336.55     18.88 o 
  -1   4   6      475.43      493.87     16.09 o 
   0   4   6      221.43      225.18      9.75 o 
   1   4   6        7.66        3.37      3.49 o 
   2   4   6      213.56      215.82      7.52 o 
   3   4   6       94.76      105.43      6.32 o 
   4   4   6       44.83       55.96      6.23 o 
  -6   5   6      890.37      941.33     37.70 o 
  -5   5   6       20.49       18.87     12.47 o 
  -4   5   6      291.29      247.67     19.93 o 
  -3   5   6      417.01      433.27     24.23 o 
  -2   5   6     1910.67     1852.45     38.08 o 
  -1   5   6        1.10        5.39      4.85 o 
   0   5   6      413.66      428.44     19.60 o 
   1   5   6      663.91      647.61     15.58 o 
   2   5   6      123.28      127.27      7.53 o 
   3   5   6      429.51      406.82     10.77 o 
   4   5   6       69.58       74.22      7.68 o 
  -6   6   6      235.53      228.49     22.32 o 
  -5   6   6       57.84       46.57     18.25 o 
  -4   6   6       27.78       39.65     11.97 o 
  -3   6   6      213.87      205.57     17.69 o 
  -2   6   6     1349.13     1279.84     29.95 o 
  -1   6   6        4.31        6.70      4.80 o 
   0   6   6     2053.38     1960.49     34.70 o 
   1   6   6       50.20       45.73      5.55 o 
   2   6   6     1342.35     1330.01     22.35 o 
   3   6   6        0.07        4.97      3.33 o 
   4   6   6      709.83      706.03     18.34 o 
  -6   7   6      260.74      265.52     26.38 o 
  -5   7   6       55.95       52.92     13.67 o 
  -4   7   6        6.32        4.09      9.82 o 
  -3   7   6     1100.99     1095.02     27.55 o 
  -2   7   6      647.78      595.46     20.08 o 
  -1   7   6      255.37      232.73     11.60 o 
   0   7   6      253.55      246.83     11.42 o 
   1   7   6      990.99      977.92     19.90 o 
   2   7   6       20.20       26.48      5.43 o 
   3   7   6       61.61       69.70      6.73 o 
   4   7   6      457.13      500.94     15.35 o 
  -6   8   6        0.34       -8.80     12.10 o 
  -5   8   6       35.13       38.83     13.01 o 
  -4   8   6     1243.10     1249.82     30.58 o 
  -3   8   6       33.37       42.83      8.65 o 
  -2   8   6     1253.66     1170.75     50.53 o 
  -1   8   6       76.31       63.30      7.14 o 
   0   8   6      178.03      193.15     10.97 o 
   1   8   6       16.54       20.91      4.48 o 
   2   8   6      200.85      210.58     10.30 o 
   3   8   6        0.31        6.68      4.15 o 
   4   8   6       90.29       91.98      8.33 o 
  -6   9   6      205.54      195.54     21.15 o 
  -5   9   6       21.46       11.62     11.19 o 
  -4   9   6      151.78      167.97     13.11 o 
  -3   9   6       54.48       59.22      8.99 o 
  -2   9   6      109.76      131.84     11.45 o 
  -1   9   6      437.29      429.43     14.66 o 
   0   9   6      550.60      539.24     15.88 o 
   1   9   6      165.67      186.10      9.63 o 
   2   9   6      369.25      357.79     12.11 o 
   3   9   6      760.15      732.12     17.65 o 
   4   9   6       51.25       70.93      9.87 o 
  -6  10   6      123.36      142.96     19.42 o 
  -5  10   6       58.06       66.64     10.09 o 
  -4  10   6      727.07      650.78     21.52 o 
  -3  10   6       23.30       30.44      9.17 o 
  -2  10   6      120.02      122.92      9.65 o 
  -1  10   6     1358.61     1292.03     26.45 o 
   0  10   6       85.45       83.39      7.85 o 
   1  10   6     1274.61     1217.79     26.11 o 
   2  10   6        8.90       19.01      7.00 o 
   3  10   6      306.98      284.22     16.05 o 
   4  10   6       70.22       91.99     11.18 o 
  -6  11   6      129.58      131.75     18.72 o 
  -5  11   6       15.75       20.82      8.27 o 
  -4  11   6        0.57        5.63      9.29 o 
  -3  11   6     1109.69     1004.96     26.83 o 
  -2  11   6        0.06        1.33      4.99 o 
  -1  11   6        9.32        8.69      5.15 o 
   0  11   6       97.30       80.71      7.81 o 
   1  11   6        0.57        3.40      4.31 o 
   2  11   6      243.77      259.73     12.45 o 
   3  11   6       80.01       92.70     10.32 o 
   4  11   6       42.97       53.08      9.15 o 
  -6  12   6      190.21      193.04     28.98 o 
  -5  12   6      942.06      918.22     27.20 o 
  -4  12   6      340.92      361.95     18.03 o 
  -3  12   6       38.31       43.81      8.78 o 
  -2  12   6      621.70      641.06     18.27 o 
  -1  12   6      519.84      518.19     16.00 o 
   0  12   6      421.18      386.25     13.97 o 
   1  12   6       16.40       15.27      5.08 o 
   2  12   6        1.80        8.19      4.72 o 
   3  12   6      180.83      187.37     14.09 o 
   4  12   6       31.37       31.67      8.05 o 
  -6  13   6      101.24      107.77     13.08 o 
  -5  13   6       20.65       39.45      9.34 o 
  -4  13   6      214.03      240.66     15.59 o 
  -3  13   6      275.15      287.66     16.00 o 
  -2  13   6       70.74       61.14      7.80 o 
  -1  13   6      794.40      754.35     21.90 o 
   0  13   6        2.94        6.69      4.46 o 
   1  13   6       10.44        8.66      4.65 o 
   2  13   6      236.13      247.27     14.52 o 
   3  13   6     1426.58     1469.93     96.48 o 
   4  13   6        2.57        3.72      6.13 o 
  -6  14   6        7.09       -6.40      7.99 o 
  -5  14   6      545.01      591.11     22.21 o 
  -4  14   6       83.56       85.12     10.99 o 
  -3  14   6       51.51       67.71     12.27 o 
  -2  14   6     1345.68     1269.71     26.77 o 
  -1  14   6      401.28      394.60     20.03 o 
   0  14   6        0.10        0.22      4.27 o 
   1  14   6      172.71      171.90     10.92 o 
   2  14   6       44.05       55.79      8.46 o 
   3  14   6       85.09      111.60     14.23 o 
   4  14   6      102.17       91.09     11.60 o 
  -6  15   6       36.81       50.54     12.71 o 
  -5  15   6      565.49      579.85     21.97 o 
  -4  15   6      262.46      253.38     16.12 o 
  -3  15   6     1414.00     1365.10     33.00 o 
  -2  15   6      119.99      109.35      9.55 o 
  -1  15   6      645.89      604.75     27.48 o 
   0  15   6      114.18      112.44      9.12 o 
   1  15   6      110.74       92.34      8.80 o 
   2  15   6      465.45      453.66     24.43 o 
   3  15   6       36.66       29.27      9.53 o 
   4  15   6       29.89       25.55      8.12 o 
  -6  16   6        6.51       -1.82     20.12 o 
  -5  16   6      572.14      590.44     22.19 o 
  -4  16   6      506.38      530.13     20.43 o 
  -3  16   6        3.72        6.35      7.41 o 
  -2  16   6        4.67        5.43      5.65 o 
  -1  16   6      629.62      604.75     17.92 o 
   0  16   6        0.05       -1.08      4.42 o 
   1  16   6      447.60      461.33     15.67 o 
   2  16   6       13.71        3.45      7.33 o 
   3  16   6       14.70       27.30      9.45 o 
   4  16   6        0.76        5.06      6.27 o 
  -6  17   6       34.53       47.70     15.31 o 
  -5  17   6      164.36      167.87     14.49 o 
  -4  17   6        7.41        7.00      7.96 o 
  -3  17   6      334.14      345.97     17.11 o 
  -2  17   6      298.88      296.92     14.11 o 
  -1  17   6       21.43       19.32      5.76 o 
   0  17   6       60.14       45.78      6.83 o 
   1  17   6        9.09       24.24      6.08 o 
   2  17   6      291.88      338.78     23.27 o 
   3  17   6      272.26      269.11     22.17 o 
   4  17   6       79.43       66.34     13.23 o 
  -6  18   6        2.12        0.13      9.42 o 
  -5  18   6        2.46       -0.11     10.25 o 
  -4  18   6      207.71      216.04     15.52 o 
  -3  18   6      276.30      288.85     16.94 o 
  -2  18   6       20.38       27.07      6.85 o 
  -1  18   6        0.69        0.89      4.75 o 
   0  18   6      643.84      654.23     21.42 o 
   1  18   6     2251.53     2220.08     40.20 o 
   2  18   6        0.67        3.90      7.85 o 
   3  18   6      152.85      162.14     35.54 o 
   4  18   6      683.50      682.39     32.05 o 
  -6  19   6      328.95      360.22     24.25 o 
  -5  19   6       28.93       38.30     10.01 o 
  -4  19   6      250.33      265.68     16.95 o 
  -3  19   6     2102.43     2100.29     44.74 o 
  -2  19   6       39.48       39.80      7.47 o 
  -1  19   6        0.19        4.22      5.10 o 
   0  19   6      338.20      333.10     13.58 o 
   1  19   6      677.54      649.50     27.94 o 
   2  19   6       37.50       42.51     10.97 o 
   3  19   6       91.38      103.01     17.06 o 
  -5  20   6      561.13      585.46     28.16 o 
  -4  20   6        8.16        1.58      7.37 o 
  -3  20   6       55.67       72.56     13.88 o 
  -2  20   6      323.79      338.41     14.58 o 
  -1  20   6      327.49      329.66     14.46 o 
   0  20   6        7.37       15.97      5.97 o 
   1  20   6        1.28        8.04      7.83 o 
   2  20   6      176.53      184.31     18.15 o 
   3  20   6        1.59       -2.05      8.23 o 
  -5  21   6      184.55      176.60     35.31 o 
  -4  21   6      137.56      141.78     13.60 o 
  -3  21   6        7.00       -0.18      7.33 o 
  -2  21   6      287.06      261.94     19.06 o 
  -1  21   6      217.17      221.02     12.93 o 
   0  21   6       32.29       49.49      9.40 o 
   1  21   6       82.59       70.02     12.11 o 
   2  21   6      145.03      117.32     14.97 o 
   3  21   6      869.32      783.82     33.78 o 
  -5  22   6       96.60       71.55     14.67 o 
  -4  22   6      245.03      259.36     16.98 o 
  -3  22   6       59.95       60.75     10.41 o 
  -2  22   6      159.76      158.00     11.54 o 
  -1  22   6       14.51       16.41      5.91 o 
   0  22   6      300.47      324.72     14.27 o 
   1  22   6      504.10      496.19     38.29 o 
   2  22   6       35.85       39.83     16.94 o 
   3  22   6      336.61      303.95     49.21 o 
  -5  23   6       20.22       16.56     11.00 o 
  -4  23   6        9.18       31.42      9.36 o 
  -3  23   6        0.05       -4.77      7.05 o 
  -2  23   6      490.74      517.42     18.61 o 
  -1  23   6      125.52      138.60     10.91 o 
   0  23   6        0.10        4.39      5.54 o 
   1  23   6      267.62      238.83     20.52 o 
   2  23   6      187.58      186.00     19.20 o 
   3  23   6     1422.46     1425.17     48.25 o 
  -5  24   6      523.94      531.96     28.22 o 
  -4  24   6      632.00      685.82     24.33 o 
  -3  24   6      259.92      243.47     19.84 o 
  -2  24   6      524.66      515.39     26.15 o 
  -1  24   6      585.54      573.32     18.38 o 
   0  24   6      507.99      482.16     20.79 o 
   1  24   6       88.53       54.23     12.00 o 
   2  24   6       51.18       68.73     12.94 o 
   3  24   6       58.74       57.61     12.83 o 
  -5  25   6       85.79       81.24     15.55 o 
  -4  25   6       30.38       30.43     16.03 o 
  -3  25   6      140.08      140.55     13.66 o 
  -2  25   6      143.70      160.51     11.78 o 
  -1  25   6      173.17      174.13     12.09 o 
   0  25   6      418.12      441.09     19.67 o 
   1  25   6      796.24      728.30     31.31 o 
   2  25   6      666.43      670.72     30.70 o 
   3  25   6     1066.53     1090.62     47.22 o 
  -4  26   6      134.15      115.66     17.08 o 
  -3  26   6       86.32       95.46     12.63 o 
  -2  26   6        0.20        1.13      5.84 o 
  -1  26   6        4.87        4.43      6.17 o 
   0  26   6      230.42      206.06     15.64 o 
   1  26   6       88.69      117.26     42.42 o 
   2  26   6      234.63      236.62     21.46 o 
  -4  27   6        6.14        7.16     11.28 o 
  -3  27   6      304.33      285.91     17.62 o 
  -2  27   6      513.41      496.17     17.76 o 
  -1  27   6       84.45       74.36      9.36 o 
   0  27   6        8.77       18.31      9.56 o 
   1  27   6       27.10       23.05     10.01 o 
   2  27   6      171.39      220.55     21.60 o 
  -4  28   6      128.69      124.77     17.78 o 
  -3  28   6       62.03       51.13     16.28 o 
  -2  28   6      149.87      162.08     12.25 o 
  -1  28   6       39.62       44.40      9.15 o 
   0  28   6       90.25       73.49     11.58 o 
   1  28   6        8.10       21.06     10.25 o 
   2  28   6       29.43       24.08     10.96 o 
  -4  29   6       13.50      -11.62     10.54 o 
  -3  29   6      163.02      146.67     18.67 o 
  -2  29   6       57.77       59.35      9.03 o 
  -1  29   6       48.47       64.56     17.94 o 
   0  29   6       10.62       10.44      7.71 o 
   1  29   6      349.10      360.86     26.58 o 
   2  29   6      296.80      288.77     24.56 o 
  -4  30   6       48.33       56.04     14.20 o 
  -3  30   6        2.89       -7.41     15.19 o 
  -2  30   6       45.44       43.84      8.39 o 
  -1  30   6      234.90      218.31     16.14 o 
   0  30   6      554.66      546.53     23.75 o 
   1  30   6      463.36      502.21     27.46 o 
  -3  31   6      938.88      973.91     37.87 o 
  -2  31   6      231.88      223.77     14.36 o 
  -1  31   6       34.69       55.34     12.36 o 
   0  31   6        0.15        0.04      7.29 o 
   1  31   6       18.14       13.75     11.33 o 
  -3  32   6        0.09        7.96     12.23 o 
  -2  32   6        0.06       -4.75      6.88 o 
  -1  32   6        1.39       -4.27      6.90 o 
   0  32   6       41.56       33.22      9.00 o 
   1  32   6      622.99      586.31     39.98 o 
  -2  33   6        8.92       13.72      9.80 o 
  -1  33   6      312.41      271.72     18.62 o 
   0  33   6      145.93      123.52     13.82 o 
  -2  34   6      154.69      130.07     28.22 o 
  -1  34   6       10.18       -2.65     10.58 o 
   0  34   6       66.21       64.18     11.74 o 
  -6   1   7      165.09      143.94     39.83 o 
  -5   1   7       28.57       34.22     14.37 o 
  -4   1   7       80.12       96.98     15.98 o 
  -3   1   7      641.71      668.71     41.43 o 
  -2   1   7       14.38       17.49      9.57 o 
  -1   1   7      164.36      166.13     16.44 o 
   0   1   7       20.71       24.31      5.92 o 
   1   1   7       20.30       29.51      6.30 o 
   2   1   7      275.78      281.13     14.87 o 
   3   1   7       11.08       23.66      6.22 o 
  -6   2   7       27.01       47.44     16.73 o 
  -5   2   7       49.49       82.20     22.58 o 
  -4   2   7      157.91      153.03     19.08 o 
  -3   2   7        8.88       31.18     11.01 o 
  -2   2   7       32.85       45.20     12.39 o 
  -1   2   7       75.26       71.14     12.32 o 
   0   2   7      205.61      215.49     12.60 o 
   1   2   7       17.46       14.17      5.47 o 
   2   2   7       28.17       41.67      7.10 o 
   3   2   7      532.73      557.38     14.77 o 
  -6   3   7        3.44        0.98     16.10 o 
  -5   3   7      284.87      276.54     29.08 o 
  -4   3   7       25.22       35.08     12.34 o 
  -3   3   7      371.26      416.16     23.37 o 
  -2   3   7       68.94       75.14     12.96 o 
  -1   3   7      135.50      141.36     15.19 o 
   0   3   7      318.98      320.16     23.32 o 
   1   3   7      326.33      328.67     13.77 o 
   2   3   7       64.32       60.81      7.83 o 
   3   3   7       44.17       52.69      6.22 o 
  -6   4   7       83.39      100.81     22.22 o 
  -5   4   7      306.61      353.41     26.61 o 
  -4   4   7        3.22        7.51     10.76 o 
  -3   4   7        6.21        6.79      9.43 o 
  -2   4   7      702.08      745.37     30.30 o 
  -1   4   7      845.03      838.72     25.48 o 
   0   4   7      128.29      129.22     11.89 o 
   1   4   7       75.97       85.79      8.50 o 
   2   4   7       90.25       88.97      7.86 o 
   3   4   7        0.29        9.99      4.53 o 
  -6   5   7      344.63      330.67     27.18 o 
  -5   5   7       40.19       66.09     14.99 o 
  -4   5   7        9.79       -2.31     10.28 o 
  -3   5   7      144.26      182.97     18.09 o 
  -2   5   7        7.23       -8.11      6.95 o 
  -1   5   7        2.57        3.41      5.88 o 
   0   5   7        9.82       15.44      6.32 o 
   1   5   7      194.65      201.25     12.40 o 
   2   5   7      396.77      411.70     15.55 o 
   3   5   7      430.11      421.40     13.09 o 
  -5   6   7       87.57       92.81     16.61 o 
  -4   6   7        0.10       10.76     10.11 o 
  -3   6   7       14.04       21.63     10.46 o 
  -2   6   7      102.13      116.36     24.24 o 
  -1   6   7       12.60       13.74     12.98 o 
   0   6   7       11.87       14.38      6.34 o 
   1   6   7        2.08        8.01      4.65 o 
   2   6   7       31.29       43.40      7.03 o 
   3   6   7      107.54      111.41      8.23 o 
  -5   7   7       12.36       53.35     14.34 o 
  -4   7   7       23.12       30.93     11.85 o 
  -3   7   7       17.17        9.64      9.37 o 
  -2   7   7       26.33       48.17     11.18 o 
  -1   7   7      303.31      315.90     15.72 o 
   0   7   7        3.82        0.76      5.68 o 
   1   7   7       20.40       22.27      5.39 o 
   2   7   7      411.88      446.69     14.41 o 
   3   7   7        1.33       17.76      5.93 o 
  -5   8   7      692.80      769.81     33.90 o 
  -4   8   7      236.90      229.83     21.41 o 
  -3   8   7       98.51       85.91     14.37 o 
  -2   8   7     1108.17     1116.94     38.05 o 
  -1   8   7      351.21      368.09     21.42 o 
   0   8   7       59.13       64.94      7.59 o 
   1   8   7      206.78      215.48     12.76 o 
   2   8   7     1155.03     1136.07     23.84 o 
   3   8   7       37.82       48.72      9.02 o 
  -5   9   7       11.79       11.26     13.49 o 
  -4   9   7      512.56      491.46     26.90 o 
  -3   9   7        3.64       10.02     14.87 o 
  -2   9   7      150.19      140.62     21.31 o 
  -1   9   7       15.70        8.19      6.06 o 
   0   9   7      546.24      536.93     17.37 o 
   1   9   7      953.94      937.85     23.67 o 
   2   9   7      341.59      362.65     20.38 o 
   3   9   7       12.49        8.11      6.96 o 
  -5  10   7       62.12       57.68     25.24 o 
  -4  10   7       27.24       25.78     11.60 o 
  -3  10   7       64.89       49.11     11.90 o 
  -2  10   7        2.67       18.56      9.44 o 
  -1  10   7      278.65      238.92     13.37 o 
   0  10   7      431.54      430.87     15.82 o 
   1  10   7      404.94      427.38     15.67 o 
   2  10   7      225.39      218.15     17.22 o 
   3  10   7      150.78      156.67     14.23 o 
  -5  11   7       10.33       15.90     13.04 o 
  -4  11   7      640.35      706.80     35.66 o 
  -3  11   7      368.77      400.74     23.04 o 
  -2  11   7      506.19      450.74     23.96 o 
  -1  11   7      947.40      903.66     22.97 o 
   0  11   7      533.24      554.47     17.78 o 
   1  11   7      144.55      148.04     10.98 o 
   2  11   7       86.95       98.35     10.51 o 
   3  11   7        2.14       13.93      9.54 o 
  -5  12   7       11.68       13.24     13.06 o 
  -4  12   7        8.95       11.63     16.08 o 
  -3  12   7      274.01      247.96     20.67 o 
  -2  12   7       32.65       46.57      9.22 o 
  -1  12   7       60.60       63.40      8.62 o 
   0  12   7      347.00      368.64     14.89 o 
   1  12   7        1.21       11.86      5.51 o 
   2  12   7       18.72       27.34      6.36 o 
   3  12   7        5.67       16.27     11.57 o 
  -5  13   7       43.94       67.53     17.95 o 
  -4  13   7      608.19      659.82     30.65 o 
  -3  13   7      361.52      367.92     42.77 o 
  -2  13   7       42.14       46.85      7.92 o 
  -1  13   7      263.14      252.21     13.77 o 
   0  13   7     1591.43     1524.67     31.91 o 
   1  13   7      115.77      101.00      9.37 o 
   2  13   7       13.59       17.60     16.33 o 
   3  13   7        0.06        1.60      6.48 o 
  -5  14   7        0.06      -19.98     11.53 o 
  -4  14   7      499.08      579.95     29.01 o 
  -3  14   7      280.29      250.75     16.72 o 
  -2  14   7      105.73       83.07      9.24 o 
  -1  14   7       61.08       72.68      8.64 o 
   0  14   7      175.63      211.41     12.99 o 
   1  14   7      279.39      279.61     14.39 o 
   2  14   7        9.29       16.86      7.12 o 
   3  14   7      691.45      720.39     26.46 o 
  -5  15   7       17.21       27.10     14.20 o 
  -4  15   7      178.70      212.23     20.81 o 
  -3  15   7      342.43      375.51     18.52 o 
  -2  15   7      105.99       93.87     10.97 o 
  -1  15   7        8.92       11.48      6.18 o 
   0  15   7      169.08      185.02     12.22 o 
   1  15   7      856.98      855.45     23.86 o 
   2  15   7       69.32       76.33     10.88 o 
  -5  16   7      243.38      267.19     23.95 o 
  -4  16   7        1.49       10.87     10.85 o 
  -3  16   7        0.17       -1.39      8.58 o 
  -2  16   7     2413.95     2284.83     43.61 o 
  -1  16   7      480.43      465.73     17.00 o 
   0  16   7      319.24      295.18     15.19 o 
   1  16   7      325.83      332.43     15.36 o 
   2  16   7      135.69      150.86     14.13 o 
  -5  17   7       47.76       73.23     16.42 o 
  -4  17   7      231.64      229.06     16.95 o 
  -3  17   7      235.33      248.00     17.17 o 
  -2  17   7      613.16      578.03     19.33 o 
  -1  17   7       11.47        2.16      5.82 o 
   0  17   7       90.68      122.91     10.68 o 
   1  17   7      297.15      273.60     21.98 o 
   2  17   7      445.17      475.42     21.32 o 
  -4  18   7       30.48       16.50      9.67 o 
  -3  18   7      248.56      259.55     17.34 o 
  -2  18   7       79.27       73.33      9.43 o 
  -1  18   7      228.82      227.38     13.75 o 
   0  18   7        0.34       11.57      5.70 o 
   1  18   7       69.38       69.51     11.08 o 
   2  18   7       68.99       78.82     13.54 o 
  -4  19   7       34.68       39.39     10.34 o 
  -3  19   7       15.95       27.94      9.48 o 
  -2  19   7       58.74       61.46     10.04 o 
  -1  19   7       26.37       35.57      8.00 o 
   0  19   7      135.42      144.67     11.40 o 
   1  19   7      118.72      148.58     13.82 o 
   2  19   7        4.24        5.32      7.14 o 
  -4  20   7       17.45       23.40      9.78 o 
  -3  20   7      705.32      670.50     24.59 o 
  -2  20   7      803.92      851.81     23.63 o 
  -1  20   7      348.38      333.38     16.38 o 
   0  20   7       30.73       37.58      7.93 o 
   1  20   7      126.41      145.22     14.05 o 
   2  20   7       62.39       54.42     14.54 o 
  -4  21   7      203.92      182.75     16.11 o 
  -3  21   7       71.49       85.85     13.32 o 
  -2  21   7      208.30      228.91     14.38 o 
  -1  21   7       28.47       35.50      7.86 o 
   0  21   7        0.13       10.49      6.42 o 
   1  21   7      489.11      493.78     21.57 o 
   2  21   7      661.84      678.29     26.04 o 
  -4  22   7        0.01        2.52     19.11 o 
  -3  22   7      381.51      387.77     20.39 o 
  -2  22   7       21.30       25.84      7.95 o 
  -1  22   7      256.23      264.70     15.21 o 
   0  22   7      521.94      528.41     22.27 o 
   1  22   7       39.66       44.26      9.61 o 
  -4  23   7      777.26      787.82     27.51 o 
  -3  23   7       84.52      114.60     13.18 o 
  -2  23   7      212.05      209.18     14.28 o 
  -1  23   7      319.81      321.32     16.77 o 
   0  23   7      609.05      591.47     30.83 o 
   1  23   7       37.67       20.63      8.28 o 
  -3  24   7      426.12      425.04     21.59 o 
  -2  24   7       10.41        5.04      7.43 o 
  -1  24   7       61.37       54.17      8.73 o 
   0  24   7      204.63      214.38     16.91 o 
   1  24   7      159.07      154.39     14.95 o 
  -3  25   7       37.75       24.08     10.22 o 
  -2  25   7        5.51        5.25      7.14 o 
  -1  25   7      107.34       97.95     10.92 o 
   0  25   7       79.96      102.37     12.88 o 
   1  25   7       62.29       70.24     12.54 o 
  -3  26   7       33.33       45.45     12.66 o 
  -2  26   7       59.49       51.26      9.24 o 
  -1  26   7      159.20      149.46     14.54 o 
   0  26   7      145.86      186.76     16.18 o 
  -2  27   7       41.85       55.71     11.75 o 
  -1  27   7      614.07      648.25     25.25 o 
   0  27   7      107.96      102.95     12.78 o 
  -2  28   7      693.26      692.71     26.90 o 
  -1  28   7      100.21      125.29     19.29 o 
  -4   0   8      209.58      232.49     32.73 o 
  -3   0   8      893.59      788.79     48.16 o 
  -2   0   8      750.14      765.53     45.56 o 
  -1   0   8      574.65      613.07     40.63 o 
   0   0   8      512.68      437.07     35.11 o 
   1   0   8     1442.57     1312.64     43.31 o 
  -4   1   8       24.66       53.18     14.27 o 
  -3   1   8       34.73       25.19     11.38 o 
  -2   1   8       11.11       28.93     21.34 o 
  -1   1   8        0.66       14.92      9.48 o 
   0   1   8       64.97       57.04     12.95 o 
   1   1   8      327.40      402.40     18.79 o 
  -4   2   8      386.59      414.65     29.07 o 
  -3   2   8       29.17       35.34     20.36 o 
  -2   2   8      293.40      290.29     23.12 o 
  -1   2   8       93.62       80.88     15.83 o 
   0   2   8       89.93       93.94     11.51 o 
   1   2   8        0.65        8.48      6.31 o 
  -4   3   8      234.55      285.39     46.56 o 
  -3   3   8       96.14       99.73     15.71 o 
  -2   3   8        9.19       30.05     10.33 o 
  -1   3   8      594.23      588.24     30.41 o 
   0   3   8       18.79       16.85      9.62 o 
   1   3   8      143.93      129.32     11.27 o 
  -4   4   8       43.43       57.75     29.65 o 
  -3   4   8      293.09      312.45     24.25 o 
  -2   4   8      185.12      145.61     17.16 o 
  -1   4   8       11.70       29.34     21.24 o 
   0   4   8       31.74       52.41      9.55 o 
   1   4   8       50.72       41.39      8.22 o 
  -4   5   8      280.14      296.91     24.91 o 
  -3   5   8       15.58       -2.12     10.95 o 
  -2   5   8      191.37      197.13     19.35 o 
  -1   5   8      238.84      235.77     25.29 o 
   0   5   8      395.75      398.53     18.78 o 
   1   5   8        3.31        0.77      6.32 o 
  -4   6   8      169.53      175.56     20.38 o 
  -3   6   8        0.07        3.47     10.37 o 
  -2   6   8        0.61        5.03      9.37 o 
  -1   6   8       43.01       58.77     11.83 o 
   0   6   8        0.02        9.64      7.14 o 
   1   6   8       37.52       20.24      8.19 o 
  -4   7   8        4.02       16.41     12.89 o 
  -3   7   8      118.96      141.13     18.14 o 
  -2   7   8      171.65      182.93     18.84 o 
  -1   7   8      709.87      714.12     31.45 o 
   0   7   8      343.72      379.87     21.86 o 
   1   7   8      107.85      103.31     14.80 o 
  -4   8   8       48.96       50.94     31.37 o 
  -3   8   8      115.59      144.34     18.17 o 
  -2   8   8       56.94       60.66     12.93 o 
  -1   8   8       24.78       16.32      8.13 o 
   0   8   8       38.83       41.47      9.15 o 
   1   8   8        4.43       14.60      7.60 o 
  -4   9   8       39.76       65.97     15.20 o 
  -3   9   8       97.54       95.94     16.01 o 
  -2   9   8        0.01        0.78      8.49 o 
  -1   9   8      368.64      333.98     18.98 o 
   0   9   8       17.51       18.61     10.92 o 
   1   9   8      129.85      127.79     21.28 o 
  -4  10   8      151.13      159.63     33.68 o 
  -3  10   8        1.28       15.53     11.42 o 
  -2  10   8      153.73      167.92     18.54 o 
  -1  10   8        1.69       11.07     11.54 o 
   0  10   8      180.66      189.04     15.19 o 
   1  10   8       81.44      105.69     12.19 o 
  -3  11   8      122.18      123.09     17.28 o 
  -2  11   8      131.48      138.89     17.38 o 
  -1  11   8      248.72      263.28     20.63 o 
   0  11   8        1.89       10.42      7.14 o 
   1  11   8      887.38      864.31     28.49 o 
  -3  12   8      577.60      546.36     29.12 o 
  -2  12   8       95.70      176.70     19.29 o 
  -1  12   8      106.96      113.69     13.47 o 
   0  12   8       94.22       93.39     11.61 o 
   1  12   8      226.40      207.62     17.73 o 
  -3  13   8      538.99      524.81     28.64 o 
  -2  13   8       12.22       -0.80      9.81 o 
  -1  13   8       50.93       69.63     10.83 o 
   0  13   8        0.23        9.78      7.29 o 
  -3  14   8      117.43      152.06     18.72 o 
  -2  14   8        1.22       -7.43      9.18 o 
  -1  14   8       47.57       52.97     10.16 o 
   0  14   8       15.19       26.03      9.22 o 
  -3  15   8      170.29      208.81     39.24 o 
  -2  15   8        5.04        8.81     10.69 o 
  -1  15   8       11.53       14.50      8.30 o 
   0  15   8       99.51      128.53     13.35 o 
  -3  16   8      476.98      528.60     28.58 o 
  -2  16   8      470.19      469.03     26.79 o 
  -1  16   8      162.37      161.66     14.82 o 
   0  16   8      421.25      502.49     40.06 o 
  -2  17   8        1.15        7.63     10.75 o 
  -1  17   8       56.51       61.22     10.64 o 
  -2  18   8        5.70       23.21     10.82 o 
  -1  18   8        2.18       19.90      8.60 o 
                                                 
